# Supplementary material for: Single-Cell RNA-Seq Analysis Reveals Ferroptosis in the Tumor Microenvironment of Clear Cell Renal Cell Carcinoma
Source: Int J Mol Sci. 2023 May 22;24(10):9092. doi: 10.3390/ijms24109092 (PMC10219282; doi:10.3390/ijms24109092)
Supplement: Supplementary file 1 [file ijms-24-09092-s001.zip]

Archive with 1 entries (1 files):
- 2023-ccRCC-Supplementary_20230417.xlsx
