# Supplementary material for: Single-Cell RNA-Seq Analysis Reveals Ferroptosis in the Tumor Microenvironment of Clear Cell Renal Cell Carcinoma
Source: Int J Mol Sci. 2023 May 22;24(10):9092. doi: 10.3390/ijms24109092 (PMC10219282; doi:10.3390/ijms24109092)
Supplement: Supplementary file 1 [file ijms-24-09092-s001.zip › 2023-ccRCC-Supplementary_20230417.xlsx]

## Sheet: Table S1
Table S1 Ferroptosis-related genes
RPL8	ATG4D	MIOX	CDCA3	IFNA13	LIFR	ENPP2	FXN	PARP6	circRNA1615
IREB2	BECN1	TAFAZZIN	PEX2	IFNA14	PTPN6	FH	SUV39H1	PARP8	MIR27A
ATP5MC3	MAP1LC3A	MTDH	PEX6	IFNA16	MIR15A	CISD2	ATF2	PARP9	MIR670
CS	GABARAPL2	IDH1	TIMM9	IFNA17	EGR1	MIR9-1	ACOT1	PARP10	MEF2C
EMC2	GABARAPL1	SIRT1	DCAF7	IFNA21	ADAM23	MIR9-2	ALDH3A2	PARP11	EZH2
ACSF2	ATG16L1	FBXW7	LCE2C	SMG9	ARHGEF26-AS1	MIR9-3	STK11	PARP12	PEDS1
NOX1	WIPI1	PANX1	FAR1	PPARG	CPEB1	CBS	FNDC5	PARP14	ADAMTS13
CYBB	WIPI2	DNAJB6	PHF21A	MIR335	COX4I2	ISCU	CircIL4R	PARP15	CDC25A
NOX3	SNX4	BACH1	SMAD7	SNX5	lncRNA AABR07017145.1	ACSL3	CDH1	PARP16	CircFNDC3B
NOX4	ATG13	LONP1	LYRM1	PAQR3	TIMP1	OTUB1	NEDD4L	PDSS2	PPARD
NOX5	ULK2	CD82	AMN	MICU1	KDM6B	CD44	BRD2	TXN	ENO3
DUOX1	SAT1	IL1B	PEX3	TOR2A	METTL14	LINC00336	BRD3	SENP1	LCN2
DUOX2	EGFR	CTSB	MTCH1	MIR375	MIB1	BRD4	BRDT	OIP5-AS1	MARCHF5
G6PD	MAPK3	POR	ACADSB	MAP3K14	KDM5C	PRDX6	DECR1	MIR190A	TRIB2
PGD	MAPK1	CYB5R1	PVT1	CircKDM4C	MEG3	MIR17	GLRX5	FGF21	DHODH
VDAC2	BID	ELOVL5	hsa_circ_0008367	MIR324	CCDC6	SESN2	NCOA3	CREB1	MIR545
PIK3CA	ZEB1	FADS1	SLC39A14	QSOX1	CFL1	NF2	NR5A2	CREB3	PDK4
FLT3	DPP4	PTEN	MAP3K11	MIB2	MIR539	ARNTL	PANX2	CREB5	CircPVT1
SCP2	CDKN2A	NR1D1	GSK3B	CLTRN	KMT2D	JUN	RHEBP1	MIR130B	MIR9-3HG
TP53	PEBP1	NR1D2	BRD7	KLF2	GPX4	CA9	TFAP2A	BEX1	ADIPOQ
ACSL4	SOCS1	TBK1	SLC25A28	MIR5096	AKR1C1	TMBIM4	CP	ASAH2	circDTL
LPCAT3	CDO1	IL6	MFN2	HOTAIR	AKR1C2	PLIN2	ARF6	FABP4	mmu_circRNA_0000309
NRAS	MYB	USP7	SLC11A2	H19	AKR1C3	MIR212	GDF15	AKT1S1	PTPN18
KRAS	MAPK8	miR-182-5p	ZFAS1	FOXO4	RB1	Fer1HCH	ABHD12	MLST8	ABCC5
HRAS	MAPK9	miR-378a-3p	TSC1	YTHDC2	HSPB1	AIFM2	PPP1R13L	TYRO3	CISD3
TF	CHAC1	ATF4	TGFB1	DDR2	HSF1	LAMP2	TFAM	SIRT6	MS4A15
TFRC	MAPK14	AQP3	SNCA	SLC39A7	GCLC	ZFP36	KDM3B	TMSB4X	FURIN
TFR2	LINC00472	AQP5	SIRT3	TRIM46	NFE2L2	PROM2	RNF113A	TMSB4Y	circRHBG
SLC38A1	PRKAA2	AQP8	CGAS	ACSL1	SQSTM1	CHMP5	AHCY	KIF20A	GALNT14
SLC1A5	PRKAA1	LINC00618	STING1	KDM5A	NQO1	CHMP6	circ-TTBK2	ECH1	KLHDC3
GLS2	ELAVL1	MT1DP	HDDC3	TRIM21	FTH1	CAV1	MIR522	circRHOT1	LINC01833
GOT1	BAP1	PEX10	MIR761	DPEP1	MUC1	GCH1	IDH2	ETV4	circGFRA1
CARS1	ABCC1	AGPAT3	MDM2	CYGB	SLC3A2	DAZAP1	PPARA	MEG8	MAPKAP1
ALOX5	MIR6852	PEX12	MDM4	IDO1	MT1G	PIR	NOS2	VCP	PRR5
KEAP1	ACVR1B	CHP1	MIR214	GSTZ1	SLC40A1	FTL	SIAH2	circ_0007142	RICTOR
HMOX1	TGFBR1	GPAT4	DLD	GJA1	CISD1	HCAR1	RELA	RBMS1	GSTM1
ATG5	EPAS1	BRPF1	WWTR1	SLC7A11	FANCD2	SLC16A1	VDR	KDM4A	TERT
ATG7	HILPDA	OSBPL9	PRKCA	PGRMC1	FTMT	RRM2	NEDD4	MGST1	circ0097009
NCOA4	HIF1A	INTS2	LGMN	CIRBP	HSPA5	NR4A1	PRDX1	circKIF4A	TMEM161B-DT
ALOX12	IFNG	MMD	SMPD1	circPSEN1	HELLS	RPTOR	AR	miR-7-5p	circEPSTI1
ALOX12B	ANO6	CYP4F8	MYCN	USP11	SCD	SREBF1	MTF1	circ_0067934	MIR18A
ALOX15	LPIN1	MLLT1	IFNA1	YAP1	SRC	SREBF2	COPZ1	MPC1	RARRES2
ALOX15B	HMGB1	TTPA	IFNA2	MIR135B	STAT3	FZD7	NUPR1	CHMP1A	PTGS2
ALOXE3	TNFAIP3	GRIA3	IFNA4	TRIM26	PML	P4HB	USP35	CAMKK2
PHKG2	TLR4	EPT1	IFNA5	NDRG1	MTOR	NT5DC2	NEAT1	SOX2
ACO1	ATF3	POM121L12	IFNA6	MIR302A	NFS1	BCAT2	PARP1	SRSF9
G6PDX	ATM	LIG3	IFNA7	ASMTL-AS1	TP63	PLA2G6	PARP2	PROK2
ULK1	YY1AP1	AEBP2	IFNA8	FADS2	CDKN1A	MIR424	PARP3	MIR4443
ATG3	EGLN2	AGPS	IFNA10	PIEZO1	MIR137	PARK7	PARP4	SIRT2

## Sheet: Table S2
Table S2 Single-cell subpopulation markers
Cell Type	Markers
T cells	CD3D	CD3E	CD8A
NK cells	FGFBP2	CX3CR1	KLRD1	GNLY	KLRF1	NKG7
B cells	CD19	MS4A1	CD79A	IGHG1	MZB1
Fibroblasts	ACTA2	COL6A1	PDGFRB
Endotheliocytes	PECAM1	VWF	PLVAP	ENG
Epithelium	EPCAM	KRT19	ALDH1A1	CD24	CA9
Mast cells	KIT	CPA3	TPSAB1
Myeloid	CD68	CD163	CD14	CSF1R
Proliferating cells	MKI67

## Sheet: Table S3
Table S3 Differentially expressed genes among various cell types in single-cell datasets
Genes	p_val	avg_log2FC	pct.1	pct.2	p_val_adj	cluster
CRYAB	0	3.01312	0.992	0.73	0	Epithelium
NNMT	0	2.86001	0.992	0.668	0	Epithelium
FABP7	0	2.83288	0.819	0.122	0	Epithelium
CD24	0	2.7892	0.981	0.296	0	Epithelium
CLU	0	2.45262	0.896	0.311	0	Epithelium
ANGPTL4	0	2.43493	0.899	0.373	0	Epithelium
SPP1	0	2.39665	0.982	0.534	0	Epithelium
PDZK1IP1	0	2.37026	0.882	0.22	0	Epithelium
CXCL14	0	2.3428	0.833	0.153	0	Epithelium
KRT8	0	2.34253	0.92	0.267	0	Epithelium
TMEM176A	0	2.29023	0.968	0.401	0	Epithelium
CCL2	0	2.27937	0.657	0.405	0	Epithelium
ATP1B1	0	2.24878	0.971	0.407	0	Epithelium
KRT18	0	2.22739	0.889	0.24	0	Epithelium
S100A1	0	2.2256	0.544	0.127	0	Epithelium
MT1E	0	2.18739	0.863	0.428	0	Epithelium
PDK4	0	2.08111	0.926	0.58	0	Epithelium
RARRES2	0	2.05457	0.947	0.279	0	Epithelium
FXYD2	0	1.99701	0.883	0.224	0	Epithelium
CYB5A	0	1.99075	0.97	0.586	0	Epithelium
TNFRSF12A	0	1.97689	0.829	0.288	0	Epithelium
TMEM176B	0	1.95828	0.966	0.458	0	Epithelium
GSTA1	0	1.95567	0.59	0.141	0	Epithelium
GPX3	0	1.92574	0.882	0.564	0	Epithelium
FAM134B	0	1.91564	0.791	0.165	0	Epithelium
NAT8	0	1.91362	0.56	0.095	0	Epithelium
BNIP3	0	1.89881	0.91	0.293	0	Epithelium
ANXA4	0	1.87169	0.898	0.351	0	Epithelium
LINC01320	0	1.86286	0.784	0.113	0	Epithelium
HILPDA	0	1.80817	0.773	0.161	0	Epithelium
CA9	0	1.79894	0.824	0.123	0	Epithelium
MGST1	0	1.77861	0.845	0.227	0	Epithelium
SLC3A1	0	1.75753	0.719	0.139	0	Epithelium
NDUFA4L2	0	1.75316	0.998	0.596	0	Epithelium
MT1X	0	1.73625	0.796	0.467	0	Epithelium
SERPINA1	0	1.7065	0.883	0.588	0	Epithelium
HIST1H1C	0	1.65544	0.613	0.213	0	Epithelium
LDHA	0	1.62507	0.981	0.787	0	Epithelium
MYC	0	1.59662	0.754	0.356	0	Epithelium
ERRFI1	0	1.59529	0.802	0.235	0	Epithelium
CLDN4	0	1.56414	0.635	0.129	0	Epithelium
BIRC3	0	1.5581	0.665	0.359	0	Epithelium
IL32	0	1.53867	0.916	0.549	0	Epithelium
EGLN3	0	1.51631	0.78	0.137	0	Epithelium
DEFB1	0	1.51631	0.522	0.116	0	Epithelium
UGT2B7	0	1.50694	0.771	0.105	0	Epithelium
PKM	0	1.50279	0.96	0.658	0	Epithelium
S100A10	0	1.48031	0.997	0.797	0	Epithelium
RRAD	0	1.45736	0.555	0.202	0	Epithelium
ENO1	0	1.45461	0.958	0.744	0	Epithelium
PNCK	0	1.44398	0.605	0.132	0	Epithelium
TPI1	0	1.44033	0.994	0.854	0	Epithelium
EGR1	0	1.42838	0.949	0.676	0	Epithelium
KLF6	0	1.42222	0.961	0.772	0	Epithelium
PFKP	0	1.41446	0.794	0.208	0	Epithelium
OCIAD2	0	1.40334	0.819	0.288	0	Epithelium
CMBL	0	1.40313	0.709	0.126	0	Epithelium
NOL3	0	1.39723	0.785	0.18	0	Epithelium
CKB	0	1.39426	0.661	0.166	0	Epithelium
MIF	0	1.38789	0.966	0.664	0	Epithelium
SPINT2	0	1.38191	0.87	0.338	0	Epithelium
VCAM1	0	1.37665	0.535	0.194	0	Epithelium
ELF3	0	1.36785	0.557	0.076	0	Epithelium
MT-ND2	0	1.36562	0.968	0.981	0	Epithelium
SLC17A3	0	1.35985	0.439	0.063	0	Epithelium
BBOX1	0	1.35325	0.52	0.066	0	Epithelium
KHK	0	1.34985	0.621	0.137	0	Epithelium
TMEM91	0	1.34977	0.715	0.187	0	Epithelium
C12orf75	0	1.34124	0.696	0.162	0	Epithelium
GSTA2	0	1.33096	0.455	0.089	0	Epithelium
CP	0	1.32578	0.444	0.094	0	Epithelium
REG1A	0	1.29872	0.253	0.048	0	Epithelium
CYR61	0	1.29558	0.779	0.374	0	Epithelium
ALDOA	0	1.28305	0.99	0.873	0	Epithelium
MT2A	0	1.24188	0.991	0.91	0	Epithelium
AOC1	0	1.23893	0.431	0.054	0	Epithelium
WFDC2	0	1.23185	0.561	0.098	0	Epithelium
SMIM24	0	1.23123	0.437	0.048	0	Epithelium
BHMT	0	1.22932	0.651	0.095	0	Epithelium
MT-CO3	0	1.20218	0.972	0.992	0	Epithelium
AQP3	0	1.20159	0.562	0.114	0	Epithelium
CNDP2	0	1.17706	0.815	0.395	0	Epithelium
ALDH1A1	0	1.17396	0.71	0.264	0	Epithelium
TCEA3	0	1.16239	0.661	0.106	0	Epithelium
GATM	0	1.15032	0.617	0.166	0	Epithelium
VEGFA	0	1.14905	0.827	0.355	0	Epithelium
LGALS2	0	1.13737	0.573	0.12	0	Epithelium
NDRG1	0	1.12973	0.804	0.383	0	Epithelium
ACSM2A	0	1.12132	0.535	0.07	0	Epithelium
GAPDH	0	1.11916	0.999	0.972	0	Epithelium
AMN	0	1.11661	0.428	0.067	0	Epithelium
PEBP1	0	1.11271	0.908	0.668	0	Epithelium
PGK1	0	1.10471	0.929	0.71	0	Epithelium
AKR1C3	0	1.10202	0.653	0.151	0	Epithelium
PDZK1	0	1.10088	0.582	0.07	0	Epithelium
HINT1	0	1.09376	0.98	0.891	0	Epithelium
EGFR	0	1.09367	0.561	0.117	0	Epithelium
NPM1	0	1.08871	0.973	0.887	0	Epithelium
EPB41L4A-AS1	0	1.0862	0.746	0.347	0	Epithelium
PGRMC1	0	1.08465	0.762	0.331	0	Epithelium
SLC16A3	0	1.07636	0.825	0.394	0	Epithelium
NPTX2	0	1.07118	0.491	0.183	0	Epithelium
TMEM27	0	1.0607	0.493	0.068	0	Epithelium
PLOD2	0	1.05588	0.522	0.119	0	Epithelium
SLC22A5	0	1.05518	0.5	0.091	0	Epithelium
VDAC1	0	1.05307	0.865	0.504	0	Epithelium
DUSP1	0	1.04922	0.976	0.911	0	Epithelium
PLEKHA1	0	1.04842	0.659	0.266	0	Epithelium
CCND1	0	1.04749	0.84	0.436	0	Epithelium
CDHR5	0	1.04586	0.5	0.074	0	Epithelium
CD70	0	1.04562	0.502	0.112	0	Epithelium
GDF15	0	1.04402	0.574	0.205	0	Epithelium
SOX9	0	1.04181	0.47	0.068	0	Epithelium
ACSM2B	0	1.04016	0.484	0.063	0	Epithelium
TMEM37	0	1.03765	0.63	0.162	0	Epithelium
DNAJB9	0	1.03713	0.737	0.372	0	Epithelium
C10orf10	0	1.03244	0.673	0.283	0	Epithelium
RP1-60O19.1	0	1.02925	0.567	0.073	0	Epithelium
HSPB8	0	1.02603	0.564	0.167	0	Epithelium
KRT19	0	1.00834	0.174	0.02	0	Epithelium
TSPAN1	0	1.00826	0.378	0.047	0	Epithelium
SH3YL1	0	1.00298	0.619	0.172	0	Epithelium
PLIN2	0	1.00285	0.917	0.65	0	Epithelium
VMP1	0	1.00116	0.834	0.564	0	Epithelium
TBCA	0	0.99958	0.934	0.72	0	Epithelium
COX7C	0	0.998394	0.989	0.949	0	Epithelium
CYP2J2	0	0.995864	0.47	0.064	0	Epithelium
SDC4	0	0.992125	0.633	0.218	0	Epithelium
FOLR1	0	0.990773	0.343	0.048	0	Epithelium
DAB2	0	0.990321	0.82	0.435	0	Epithelium
UBC	0	0.976927	0.999	0.968	0	Epithelium
SLC6A8	0	0.974899	0.525	0.124	0	Epithelium
MT1F	0	0.969972	0.488	0.119	0	Epithelium
MT-ND1	0	0.965223	0.945	0.977	0	Epithelium
BHMT2	0	0.962117	0.586	0.093	0	Epithelium
NMB	0	0.961306	0.477	0.165	0	Epithelium
C11orf54	0	0.96053	0.55	0.127	0	Epithelium
RNASET2	0	0.957375	0.784	0.542	0	Epithelium
C16orf13	0	0.948296	0.809	0.439	0	Epithelium
HCFC1R1	0	0.94494	0.753	0.395	0	Epithelium
HPCAL1	0	0.94281	0.749	0.412	0	Epithelium
GAL3ST1	0	0.940235	0.452	0.055	0	Epithelium
CA12	0	0.939943	0.558	0.091	0	Epithelium
ATF3	0	0.934248	0.868	0.622	0	Epithelium
TIPARP	0	0.934006	0.58	0.327	0	Epithelium
CRYZ	0	0.926895	0.611	0.147	0	Epithelium
ACAA2	0	0.925405	0.658	0.276	0	Epithelium
HSF4	0	0.922538	0.566	0.093	0	Epithelium
MAFF	0	0.910953	0.756	0.472	0	Epithelium
CYSTM1	0	0.910757	0.877	0.536	0	Epithelium
MPC2	0	0.907674	0.8	0.498	0	Epithelium
PLA2G16	0	0.903481	0.788	0.386	0	Epithelium
NUPR1	0	0.903422	0.714	0.291	0	Epithelium
DNPH1	0	0.900465	0.743	0.357	0	Epithelium
PCSK1N	0	0.895316	0.279	0.045	0	Epithelium
PRUNE2	0	0.895199	0.497	0.073	0	Epithelium
NDUFC1	0	0.892847	0.881	0.579	0	Epithelium
S100A13	0	0.892196	0.775	0.396	0	Epithelium
TNIP1	0	0.889682	0.719	0.295	0	Epithelium
FBXO17	0	0.879912	0.558	0.098	0	Epithelium
ENPP3	0	0.879289	0.477	0.087	0	Epithelium
CES2	0	0.877339	0.522	0.144	0	Epithelium
AK4	0	0.876471	0.546	0.09	0	Epithelium
IMPA2	0	0.875393	0.587	0.149	0	Epithelium
ZNF622	0	0.875255	0.583	0.209	0	Epithelium
SNHG8	0	0.874928	0.86	0.593	0	Epithelium
HPN	0	0.874362	0.485	0.061	0	Epithelium
SERPINE2	0	0.869778	0.408	0.136	0	Epithelium
CAMK2N1	0	0.867383	0.671	0.24	0	Epithelium
CLDN3	0	0.867074	0.429	0.047	0	Epithelium
SLC6A13	0	0.8658	0.439	0.056	0	Epithelium
SERINC2	0	0.860829	0.536	0.1	0	Epithelium
RPL37	0	0.860629	0.998	0.994	0	Epithelium
HIPK2	0	0.850391	0.656	0.358	0	Epithelium
MZT2A	0	0.84676	0.786	0.396	0	Epithelium
HMGN3	0	0.844764	0.843	0.639	0	Epithelium
SEC61G	0	0.843169	0.925	0.707	0	Epithelium
FAM150B	0	0.84215	0.455	0.091	0	Epithelium
LRP2	0	0.841282	0.402	0.064	0	Epithelium
MZT2B	0	0.838893	0.899	0.628	0	Epithelium
LGI4	0	0.838495	0.41	0.128	0	Epithelium
TOMM7	0	0.8377	0.946	0.909	0	Epithelium
EDN1	0	0.83671	0.413	0.084	0	Epithelium
FAM110C	0	0.835418	0.419	0.058	0	Epithelium
PCBD1	0	0.833912	0.721	0.316	0	Epithelium
SMPDL3A	0	0.831936	0.567	0.173	0	Epithelium
GNB2L1	0	0.831525	0.991	0.982	0	Epithelium
DARS	0	0.831296	0.759	0.392	0	Epithelium
TUBA1C	0	0.825324	0.724	0.403	0	Epithelium
ODC1	0	0.81941	0.652	0.281	0	Epithelium
ECH1	0	0.81263	0.818	0.547	0	Epithelium
C1orf186	0	0.81173	0.432	0.065	0	Epithelium
HRSP12	0	0.808123	0.518	0.129	0	Epithelium
NPR3	0	0.80676	0.391	0.069	0	Epithelium
ANG	0	0.802981	0.543	0.129	0	Epithelium
RBP5	0	0.79486	0.449	0.117	0	Epithelium
SLC37A4	0	0.791109	0.521	0.118	0	Epithelium
COL23A1	0	0.772498	0.493	0.089	0	Epithelium
MIOX	0	0.768717	0.323	0.043	0	Epithelium
C19orf33	0	0.767363	0.408	0.098	0	Epithelium
P3H2	0	0.763555	0.487	0.127	0	Epithelium
P4HA2	0	0.756548	0.524	0.129	0	Epithelium
RPS23	0	0.752743	0.997	0.998	0	Epithelium
HSD17B7	0	0.744249	0.438	0.136	0	Epithelium
TNFAIP6	0	0.742204	0.42	0.122	0	Epithelium
PPDPF	0	0.741132	0.937	0.773	0	Epithelium
TFPI2	0	0.740322	0.298	0.046	0	Epithelium
FABP6	0	0.739031	0.371	0.064	0	Epithelium
CDK2AP2	0	0.735698	0.599	0.338	0	Epithelium
TAF7	0	0.73439	0.721	0.37	0	Epithelium
PRDX4	0	0.730697	0.765	0.451	0	Epithelium
RPLP0	0	0.727611	0.992	0.969	0	Epithelium
TMEM205	0	0.727599	0.761	0.437	0	Epithelium
RND3	0	0.726755	0.506	0.23	0	Epithelium
GALNT14	0	0.725863	0.487	0.098	0	Epithelium
CRYL1	0	0.723913	0.619	0.268	0	Epithelium
PGAM1	0	0.720975	0.841	0.576	0	Epithelium
TPM1	0	0.720604	0.884	0.509	0	Epithelium
SCGN	0	0.719774	0.3	0.083	0	Epithelium
TSPAN12	0	0.718286	0.56	0.21	0	Epithelium
UGT2A3	0	0.717128	0.429	0.05	0	Epithelium
ADSSL1	0	0.713505	0.408	0.096	0	Epithelium
MLF1	0	0.713162	0.404	0.119	0	Epithelium
EGFR-AS1	0	0.711992	0.266	0.029	0	Epithelium
VKORC1	0	0.711232	0.822	0.536	0	Epithelium
ACAT1	0	0.709908	0.575	0.285	0	Epithelium
SLC28A1	0	0.709486	0.423	0.053	0	Epithelium
MAOB	0	0.70285	0.444	0.059	0	Epithelium
WEE1	0	0.701448	0.407	0.098	0	Epithelium
BEX2	0	0.697341	0.476	0.103	0	Epithelium
ADM	0	0.695772	0.683	0.376	0	Epithelium
IRX3	0	0.695476	0.412	0.088	0	Epithelium
SERTAD1	0	0.692707	0.843	0.603	0	Epithelium
RP11-798K3.2	0	0.692325	0.416	0.053	0	Epithelium
HSPA9	0	0.690121	0.732	0.438	0	Epithelium
TSTD1	0	0.683793	0.605	0.185	0	Epithelium
CUBN	0	0.681938	0.391	0.106	0	Epithelium
C5orf15	0	0.679807	0.583	0.257	0	Epithelium
DGCR5	0	0.678036	0.408	0.05	0	Epithelium
GLRX	0	0.671952	0.764	0.506	0	Epithelium
NDUFA5	0	0.670136	0.747	0.447	0	Epithelium
PRDX2	0	0.667308	0.803	0.511	0	Epithelium
ECHDC2	0	0.667217	0.497	0.123	0	Epithelium
CDK18	0	0.664048	0.465	0.1	0	Epithelium
CCNG1	0	0.661852	0.602	0.27	0	Epithelium
ST13	0	0.661619	0.865	0.67	0	Epithelium
ENPEP	0	0.658777	0.551	0.171	0	Epithelium
RAB3IP	0	0.657008	0.409	0.068	0	Epithelium
CLEC18A	0	0.656419	0.305	0.052	0	Epithelium
ZFAS1	0	0.654864	0.9	0.771	0	Epithelium
SLC38A1	0	0.652645	0.507	0.137	0	Epithelium
PTTG1IP	0	0.648092	0.761	0.502	0	Epithelium
DUSP23	0	0.643424	0.683	0.38	0	Epithelium
TMEM141	0	0.641697	0.581	0.316	0	Epithelium
VCAN	0	0.641443	0.477	0.147	0	Epithelium
PTGR1	0	0.641261	0.542	0.226	0	Epithelium
RPL31	0	0.64072	0.987	0.989	0	Epithelium
CLDN7	0	0.639483	0.287	0.051	0	Epithelium
ZNF395	0	0.63913	0.432	0.092	0	Epithelium
PPP1R16A	0	0.637925	0.426	0.082	0	Epithelium
GADD45A	0	0.63778	0.594	0.313	0	Epithelium
CEBPD	0	0.637351	0.916	0.742	0	Epithelium
CHCHD10	0	0.636931	0.863	0.618	0	Epithelium
SLC22A2	0	0.632716	0.387	0.047	0	Epithelium
SLC9A3R1	0	0.630821	0.484	0.129	0	Epithelium
DPP4	0	0.630098	0.418	0.084	0	Epithelium
PDCD6	0	0.629671	0.736	0.487	0	Epithelium
PCSK6	0	0.629459	0.33	0.066	0	Epithelium
NET1	0	0.628923	0.473	0.155	0	Epithelium
EPS8L2	0	0.62657	0.424	0.07	0	Epithelium
GLTSCR2	0	0.626195	0.923	0.831	0	Epithelium
DPCD	0	0.624718	0.459	0.118	0	Epithelium
SDHA	0	0.622985	0.59	0.273	0	Epithelium
ISOC2	0	0.62258	0.563	0.251	0	Epithelium
MET	0	0.620711	0.415	0.089	0	Epithelium
SPAG4	0	0.620227	0.429	0.087	0	Epithelium
PHPT1	0	0.619448	0.847	0.584	0	Epithelium
CLEC18C	0	0.619315	0.289	0.033	0	Epithelium
NAPSA	0	0.618755	0.2	0.024	0	Epithelium
PAX8	0	0.617512	0.381	0.072	0	Epithelium
TFPI	0	0.614636	0.557	0.259	0	Epithelium
SHMT2	0	0.612136	0.511	0.182	0	Epithelium
SLC39A14	0	0.602982	0.463	0.158	0	Epithelium
SLC5A1	0	0.600859	0.277	0.035	0	Epithelium
USH1C	0	0.598208	0.372	0.042	0	Epithelium
CYP3A5	0	0.592805	0.357	0.061	0	Epithelium
RPS5	0	0.591537	0.984	0.979	0	Epithelium
EMX2	0	0.588274	0.355	0.042	0	Epithelium
ATP11A	0	0.586832	0.468	0.201	0	Epithelium
MSLN	0	0.586436	0.2	0.02	0	Epithelium
SLC2A1	0	0.585338	0.394	0.08	0	Epithelium
KCNJ16	0	0.584379	0.379	0.064	0	Epithelium
CERS2	0	0.582456	0.556	0.254	0	Epithelium
LAMTOR5	0	0.581767	0.872	0.68	0	Epithelium
DSG2	0	0.581178	0.359	0.061	0	Epithelium
SULT1C4	0	0.581052	0.286	0.071	0	Epithelium
RASSF7	0	0.578531	0.392	0.074	0	Epithelium
CLRN3	0	0.577869	0.342	0.039	0	Epithelium
TCN2	0	0.577863	0.529	0.267	0	Epithelium
SPATS2L	0	0.576791	0.681	0.389	0	Epithelium
RPL36	0	0.576163	0.996	0.991	0	Epithelium
RPS14	0	0.574474	0.998	0.998	0	Epithelium
CRNDE	0	0.573801	0.485	0.15	0	Epithelium
BTF3	0	0.573763	0.976	0.944	0	Epithelium
TM7SF3	0	0.572825	0.504	0.193	0	Epithelium
LUCAT1	0	0.569958	0.311	0.085	0	Epithelium
CISD1	0	0.569711	0.603	0.312	0	Epithelium
MIR4458HG	0	0.568531	0.482	0.174	0	Epithelium
ALDOC	0	0.566946	0.38	0.074	0	Epithelium
FBXL5	0	0.566052	0.563	0.263	0	Epithelium
C11orf1	0	0.564314	0.462	0.136	0	Epithelium
EVA1A	0	0.564267	0.364	0.049	0	Epithelium
EGOT	0	0.563775	0.276	0.045	0	Epithelium
ALPK2	0	0.559018	0.337	0.053	0	Epithelium
PMVK	0	0.558796	0.614	0.305	0	Epithelium
LSR	0	0.558623	0.42	0.099	0	Epithelium
SERPINF2	0	0.554669	0.368	0.092	0	Epithelium
HSD3B7	0	0.552471	0.368	0.087	0	Epithelium
ABCC3	0	0.550699	0.412	0.131	0	Epithelium
FAHD1	0	0.550453	0.443	0.125	0	Epithelium
SEZ6L2	0	0.550268	0.355	0.059	0	Epithelium
PAX2	0	0.547708	0.343	0.048	0	Epithelium
SLC6A3	0	0.54539	0.424	0.164	0	Epithelium
NDUFS4	0	0.545306	0.763	0.522	0	Epithelium
MMP24-AS1	0	0.545274	0.637	0.357	0	Epithelium
CREB5	0	0.545036	0.384	0.138	0	Epithelium
ATP5G2	0	0.544683	0.976	0.918	0	Epithelium
P4HA1	0	0.538816	0.523	0.235	0	Epithelium
FAM195A	0	0.538715	0.454	0.159	0	Epithelium
DMKN	0	0.536656	0.346	0.062	0	Epithelium
NSA2	0	0.535612	0.736	0.486	0	Epithelium
ERGIC1	0	0.535242	0.576	0.269	0	Epithelium
LPCAT1	0	0.534563	0.46	0.194	0	Epithelium
SLC5A12	0	0.532731	0.231	0.025	0	Epithelium
GAMT	0	0.530748	0.477	0.182	0	Epithelium
PTPRF	0	0.530216	0.326	0.057	0	Epithelium
POLR2I	0	0.528892	0.686	0.393	0	Epithelium
DDT	0	0.528557	0.789	0.554	0	Epithelium
RPL13	0	0.528412	0.999	0.999	0	Epithelium
CLDN10	0	0.527791	0.341	0.042	0	Epithelium
ENO2	0	0.527702	0.353	0.081	0	Epithelium
SLC16A4	0	0.527302	0.365	0.079	0	Epithelium
RAB17	0	0.524964	0.343	0.043	0	Epithelium
NACA	0	0.522678	0.988	0.974	0	Epithelium
DDR1	0	0.521017	0.327	0.047	0	Epithelium
RPA3	0	0.519283	0.628	0.317	0	Epithelium
MAOA	0	0.519135	0.385	0.098	0	Epithelium
TMEM243	0	0.518704	0.546	0.279	0	Epithelium
CFAP36	0	0.518292	0.582	0.267	0	Epithelium
LRRC41	0	0.513461	0.43	0.166	0	Epithelium
MUC1	0	0.511509	0.266	0.052	0	Epithelium
SLC22A18	0	0.508669	0.389	0.115	0	Epithelium
KIF12	0	0.506312	0.298	0.036	0	Epithelium
FHL2	0	0.505028	0.326	0.103	0	Epithelium
ACY3	0	0.503716	0.331	0.043	0	Epithelium
TGFA	0	0.503252	0.292	0.052	0	Epithelium
CHPF	0	0.501265	0.348	0.086	0	Epithelium
PERP	0	0.500709	0.318	0.101	0	Epithelium
EEF1A1	0	0.500564	1	1	0	Epithelium
HOOK1	0	0.500226	0.312	0.038	0	Epithelium
GPR4	0	-0.510437	0.017	0.206	0	Epithelium
PTMA	0	-0.524681	0.998	0.996	0	Epithelium
ADAP2	0	-0.53545	0.024	0.223	0	Epithelium
PLEKHO1	0	-0.540068	0.019	0.248	0	Epithelium
FAM49A	0	-0.541548	0.018	0.229	0	Epithelium
LCP2	0	-0.54571	0.025	0.23	0	Epithelium
CCND2	0	-0.548518	0.02	0.213	0	Epithelium
CD302	0	-0.549616	0.02	0.245	0	Epithelium
SH3KBP1	0	-0.559241	0.038	0.277	0	Epithelium
CSF2RA	0	-0.581132	0.01	0.198	0	Epithelium
PHACTR2	0	-0.581249	0.079	0.298	0	Epithelium
RPL15	0	-0.582344	0.981	0.995	0	Epithelium
SAMHD1	0	-0.585348	0.034	0.271	0	Epithelium
LAIR1	0	-0.587625	0.017	0.213	0	Epithelium
H3F3A	0	-0.587683	0.967	0.977	0	Epithelium
RPS12	0	-0.588257	0.988	0.998	0	Epithelium
SLA	0	-0.589518	0.017	0.207	0	Epithelium
ABI3	0	-0.596381	0.018	0.268	0	Epithelium
RPS4Y1	0	-0.597358	0.278	0.634	0	Epithelium
CYYR1	0	-0.598072	0.012	0.201	0	Epithelium
PREX1	0	-0.599371	0.02	0.266	0	Epithelium
CSF1R	0	-0.600294	0.007	0.197	0	Epithelium
CD4	0	-0.601018	0.013	0.235	0	Epithelium
EVI2B	0	-0.615737	0.013	0.212	0	Epithelium
CECR1	0	-0.618001	0.028	0.241	0	Epithelium
FAM198B	0	-0.627913	0.017	0.23	0	Epithelium
BRK1	0	-0.630949	0.663	0.761	0	Epithelium
FNBP1	0	-0.662048	0.099	0.342	0	Epithelium
FILIP1	0	-0.66664	0.013	0.223	0	Epithelium
PRDM1	0	-0.675643	0.025	0.248	0	Epithelium
F2R	0	-0.681514	0.025	0.261	0	Epithelium
ASAP1	0	-0.684976	0.086	0.336	0	Epithelium
LCP1	0	-0.692469	0.023	0.239	0	Epithelium
OSTF1	0	-0.697657	0.142	0.415	0	Epithelium
MMRN2	0	-0.708206	0.032	0.23	0	Epithelium
NID1	0	-0.709462	0.083	0.302	0	Epithelium
ENTPD1	0	-0.709612	0.025	0.323	0	Epithelium
ARPC5	0	-0.710447	0.513	0.671	0	Epithelium
UTRN	0	-0.717391	0.108	0.362	0	Epithelium
GNAS	0	-0.71932	0.613	0.777	0	Epithelium
CELF2	0	-0.73267	0.023	0.271	0	Epithelium
CDH5	0	-0.735978	0.029	0.23	0	Epithelium
YBX1	0	-0.738674	0.883	0.917	0	Epithelium
FXYD6	0	-0.758781	0.026	0.251	0	Epithelium
PLXND1	0	-0.760842	0.049	0.318	0	Epithelium
TNFRSF1B	0	-0.761009	0.027	0.296	0	Epithelium
OLFML2A	0	-0.76639	0.029	0.242	0	Epithelium
PDE4B	0	-0.767593	0.023	0.26	0	Epithelium
HMGB1	0	-0.769099	0.877	0.886	0	Epithelium
SMAP2	0	-0.773529	0.064	0.33	0	Epithelium
GPSM3	0	-0.78407	0.099	0.363	0	Epithelium
PABPC1	0	-0.79479	0.8	0.871	0	Epithelium
CALM1	0	-0.797322	0.827	0.862	0	Epithelium
MYL6	0	-0.797966	0.985	0.983	0	Epithelium
AKAP13	0	-0.798926	0.343	0.577	0	Epithelium
BTG1	0	-0.811599	0.925	0.959	0	Epithelium
MYH9	0	-0.813572	0.346	0.555	0	Epithelium
MTUS1	0	-0.819932	0.071	0.302	0	Epithelium
CD48	0	-0.8254	0.019	0.247	0	Epithelium
IFI30	0	-0.826654	0.02	0.233	0	Epithelium
MSN	0	-0.827116	0.358	0.576	0	Epithelium
HIF1A	0	-0.828807	0.195	0.482	0	Epithelium
ARPC3	0	-0.831405	0.785	0.877	0	Epithelium
DKK3	0	-0.831627	0.025	0.246	0	Epithelium
YWHAB	0	-0.834526	0.626	0.777	0	Epithelium
CAPZB	0	-0.836476	0.485	0.701	0	Epithelium
LY86	0	-0.840736	0.015	0.252	0	Epithelium
C10orf54	0	-0.844171	0.163	0.418	0	Epithelium
MAP3K8	0	-0.847023	0.105	0.36	0	Epithelium
UCP2	0	-0.851171	0.072	0.287	0	Epithelium
GAS6	0	-0.853961	0.193	0.447	0	Epithelium
OAZ1	0	-0.85822	0.921	0.954	0	Epithelium
CMTM6	0	-0.864949	0.166	0.477	0	Epithelium
LIMS1	0	-0.865342	0.301	0.538	0	Epithelium
CD163	0	-0.869863	0.023	0.223	0	Epithelium
PYCARD	0	-0.871722	0.094	0.361	0	Epithelium
CARD16	0	-0.871784	0.193	0.454	0	Epithelium
PTPRC	0	-0.880667	0.024	0.271	0	Epithelium
AP1S2	0	-0.883991	0.125	0.438	0	Epithelium
AP2S1	0	-0.887367	0.475	0.685	0	Epithelium
SH3BP5	0	-0.905321	0.102	0.383	0	Epithelium
C9orf16	0	-0.926701	0.321	0.611	0	Epithelium
C4orf48	0	-0.92671	0.033	0.39	0	Epithelium
ICAM2	0	-0.927283	0.085	0.326	0	Epithelium
ISG15	0	-0.942983	0.309	0.581	0	Epithelium
CFL1	0	-0.948911	0.923	0.965	0	Epithelium
GIMAP4	0	-0.950485	0.027	0.338	0	Epithelium
HCLS1	0	-0.951841	0.041	0.369	0	Epithelium
SPI1	0	-0.952045	0.023	0.273	0	Epithelium
ATP5E	0	-0.967872	0.911	0.977	0	Epithelium
FYB	0	-0.982105	0.032	0.291	0	Epithelium
CLEC2B	0	-0.982162	0.177	0.488	0	Epithelium
SH3BGRL	0	-0.997136	0.476	0.698	0	Epithelium
NOTCH4	0	-0.999657	0.069	0.283	0	Epithelium
HLA-E	0	-1.00051	0.872	0.92	0	Epithelium
CORO1A	0	-1.00462	0.028	0.262	0	Epithelium
FAM167B	0	-1.01923	0.027	0.233	0	Epithelium
RNASE6	0	-1.02623	0.015	0.266	0	Epithelium
SDCBP	0	-1.02917	0.521	0.708	0	Epithelium
MS4A4A	0	-1.03065	0.026	0.241	0	Epithelium
B2M	0	-1.03624	0.997	1	0	Epithelium
EMCN	0	-1.03758	0.023	0.271	0	Epithelium
LDB2	0	-1.05012	0.032	0.29	0	Epithelium
TMA7	0	-1.0559	0.738	0.905	0	Epithelium
C1orf54	0	-1.07235	0.044	0.439	0	Epithelium
MYL12A	0	-1.07368	0.811	0.897	0	Epithelium
OAZ2	0	-1.0742	0.365	0.587	0	Epithelium
RAB31	0	-1.07765	0.033	0.444	0	Epithelium
ADGRF5	0	-1.07784	0.047	0.342	0	Epithelium
OLR1	0	-1.08269	0.025	0.218	0	Epithelium
TGFBR2	0	-1.09372	0.095	0.383	0	Epithelium
GIMAP7	0	-1.09648	0.022	0.303	0	Epithelium
CD53	0	-1.1046	0.035	0.389	0	Epithelium
CD37	0	-1.10849	0.028	0.326	0	Epithelium
ECSCR.1	0	-1.11263	0.044	0.275	0	Epithelium
SAMSN1	0	-1.11492	0.039	0.292	0	Epithelium
CD93	0	-1.11554	0.053	0.349	0	Epithelium
ITGB2	0	-1.11638	0.125	0.35	0	Epithelium
CD34	0	-1.12254	0.055	0.3	0	Epithelium
RILPL2	0	-1.12433	0.129	0.497	0	Epithelium
CCDC85B	0	-1.13199	0.381	0.588	0	Epithelium
TMEM204	0	-1.14487	0.037	0.317	0	Epithelium
FILIP1L	0	-1.15003	0.066	0.342	0	Epithelium
ADGRL4	0	-1.15003	0.048	0.276	0	Epithelium
CD44	0	-1.15125	0.113	0.438	0	Epithelium
RHOA	0	-1.15418	0.629	0.833	0	Epithelium
ARPC2	0	-1.15485	0.713	0.879	0	Epithelium
TIMP2	0	-1.16664	0.043	0.483	0	Epithelium
CD99	0	-1.16725	0.496	0.698	0	Epithelium
PFN1	0	-1.17813	0.867	0.961	0	Epithelium
LHFP	0	-1.1829	0.095	0.339	0	Epithelium
ALOX5AP	0	-1.18515	0.031	0.235	0	Epithelium
MARCKSL1	0	-1.18612	0.14	0.475	0	Epithelium
ARPC1B	0	-1.18836	0.488	0.732	0	Epithelium
HCST	0	-1.19528	0.024	0.302	0	Epithelium
ADAMTS4	0	-1.1976	0.076	0.325	0	Epithelium
FGL2	0	-1.21318	0.049	0.361	0	Epithelium
PODXL	0	-1.23737	0.065	0.286	0	Epithelium
REL	0	-1.24144	0.266	0.505	0	Epithelium
MEF2C	0	-1.24229	0.022	0.47	0	Epithelium
FXYD5	0	-1.26116	0.263	0.653	0	Epithelium
TACC1	0	-1.26794	0.258	0.593	0	Epithelium
SEC14L1	0	-1.2827	0.17	0.514	0	Epithelium
RGS10	0	-1.30123	0.074	0.378	0	Epithelium
GJA4	0	-1.30255	0.045	0.273	0	Epithelium
GNAI2	0	-1.30335	0.226	0.614	0	Epithelium
SH3BGRL3	0	-1.31111	0.639	0.866	0	Epithelium
NR4A2	0	-1.31616	0.179	0.475	0	Epithelium
MAP1B	0	-1.32001	0.128	0.366	0	Epithelium
LGALS1	0	-1.32228	0.771	0.875	0	Epithelium
CLEC14A	0	-1.32237	0.034	0.277	0	Epithelium
HLA-DMB	0	-1.33003	0.192	0.409	0	Epithelium
TPM4	0	-1.33818	0.21	0.61	0	Epithelium
ESAM	0	-1.3468	0.104	0.397	0	Epithelium
HYAL2	0	-1.39801	0.135	0.365	0	Epithelium
GRN	0	-1.40595	0.5	0.713	0	Epithelium
MCAM	0	-1.42169	0.083	0.385	0	Epithelium
CPM	0	-1.42316	0.096	0.486	0	Epithelium
TNFAIP3	0	-1.42811	0.241	0.544	0	Epithelium
ANGPT2	0	-1.43881	0.045	0.301	0	Epithelium
CD36	0	-1.44559	0.074	0.31	0	Epithelium
C1orf162	0	-1.48794	0.043	0.352	0	Epithelium
RAMP3	0	-1.50252	0.067	0.289	0	Epithelium
PSAP	0	-1.50468	0.849	0.873	0	Epithelium
FKBP1A	0	-1.51814	0.611	0.742	0	Epithelium
FCGR3A	0	-1.51984	0.027	0.285	0	Epithelium
CTSB	0	-1.53005	0.572	0.713	0	Epithelium
EDNRB	0	-1.53182	0.094	0.392	0	Epithelium
CD83	0	-1.54172	0.104	0.351	0	Epithelium
ITGB1	0	-1.55734	0.563	0.709	0	Epithelium
ATP1B3	0	-1.58501	0.341	0.719	0	Epithelium
PLAC9	0	-1.59224	0.042	0.261	0	Epithelium
DUSP2	0	-1.60537	0.115	0.39	0	Epithelium
SPRY1	0	-1.60736	0.089	0.355	0	Epithelium
COTL1	0	-1.60919	0.188	0.503	0	Epithelium
FABP5	0	-1.61347	0.16	0.466	0	Epithelium
TCF4	0	-1.61549	0.057	0.486	0	Epithelium
CREM	0	-1.64116	0.315	0.64	0	Epithelium
FN1	0	-1.67599	0.152	0.464	0	Epithelium
APOLD1	0	-1.71396	0.097	0.423	0	Epithelium
LST1	0	-1.71742	0.038	0.348	0	Epithelium
CTSS	0	-1.73637	0.15	0.461	0	Epithelium
CST3	0	-1.73998	0.834	0.878	0	Epithelium
PRSS23	0	-1.7526	0.236	0.464	0	Epithelium
EPAS1	0	-1.76327	0.391	0.559	0	Epithelium
COL4A2	0	-1.77029	0.219	0.482	0	Epithelium
GMFG	0	-1.78039	0.07	0.679	0	Epithelium
ENG	0	-1.82375	0.079	0.463	0	Epithelium
SLC9A3R2	0	-1.82869	0.079	0.324	0	Epithelium
MS4A7	0	-1.85757	0.053	0.353	0	Epithelium
GPX1	0	-1.86052	0.716	0.85	0	Epithelium
PECAM1	0	-1.90983	0.136	0.457	0	Epithelium
MS4A6A	0	-1.9919	0.057	0.362	0	Epithelium
THY1	0	-2.02233	0.075	0.361	0	Epithelium
FLT1	0	-2.04832	0.129	0.349	0	Epithelium
RAMP2	0	-2.04859	0.095	0.336	0	Epithelium
GPR183	0	-2.07179	0.087	0.362	0	Epithelium
RNASE1	0	-2.12854	0.1	0.377	0	Epithelium
COL4A1	0	-2.16662	0.244	0.507	0	Epithelium
PLAUR	0	-2.17261	0.189	0.464	0	Epithelium
LAPTM5	0	-2.18703	0.091	0.551	0	Epithelium
RBP7	0	-2.28328	0.112	0.334	0	Epithelium
S100A4	0	-2.40374	0.23	0.61	0	Epithelium
ARHGDIB	0	-2.4184	0.151	0.837	0	Epithelium
AIF1	0	-2.42107	0.08	0.403	0	Epithelium
RGS1	0	-2.4801	0.173	0.482	0	Epithelium
A2M	0	-2.49247	0.272	0.711	0	Epithelium
GSN	0	-2.51616	0.253	0.704	0	Epithelium
FCER1G	0	-2.5299	0.143	0.461	0	Epithelium
TMSB4X	0	-2.77848	0.994	1	0	Epithelium
RGCC	0	-2.87486	0.219	0.571	0	Epithelium
LYZ	0	-2.88498	0.138	0.428	0	Epithelium
HLA-DPA1	0	-2.91353	0.638	0.747	0	Epithelium
HLA-DRA	0	-2.92163	0.789	0.827	0	Epithelium
C1QC	0	-3.03972	0.097	0.356	0	Epithelium
HLA-DPB1	0	-3.06227	0.626	0.731	0	Epithelium
SPARCL1	0	-3.08163	0.246	0.523	0	Epithelium
SPARC	0	-3.09172	0.496	0.609	0	Epithelium
MGP	0	-3.1341	0.225	0.519	0	Epithelium
SRGN	0	-3.32834	0.384	0.925	0	Epithelium
TYROBP	0	-3.38889	0.162	0.473	0	Epithelium
C1QA	0	-3.51521	0.21	0.454	0	Epithelium
C1QB	0	-3.5459	0.212	0.452	0	Epithelium
PRAP1	5.06383e-308	0.834748	0.175	0.023	1.16311e-303	Epithelium
LGALS9	6.26409e-308	-0.537498	0.05	0.259	1.4388e-303	Epithelium
NENF	1.02984e-307	0.543662	0.788	0.553	2.36543e-303	Epithelium
UNC5B	1.19868e-306	-0.560213	0.018	0.207	2.75325e-302	Epithelium
MT-CO1	5.39324e-306	1.01066	0.984	0.995	1.23877e-301	Epithelium
TREM2	5.70292e-305	-0.882861	0.013	0.195	1.3099e-300	Epithelium
YBX3	1.43252e-304	0.509043	0.884	0.648	3.29035e-300	Epithelium
MAFB	8.79597e-304	-1.30676	0.115	0.338	2.02035e-299	Epithelium
PRDX6	1.78331e-303	0.572382	0.831	0.649	4.09608e-299	Epithelium
CLEC11A	2.39361e-303	-0.560317	0.021	0.21	5.49789e-299	Epithelium
MMP7	3.08421e-303	0.666687	0.205	0.037	7.08411e-299	Epithelium
CTNNB1	3.30822e-302	-0.801707	0.238	0.465	7.59865e-298	Epithelium
PPP1R14A	6.59959e-302	-1.08524	0.028	0.22	1.51586e-297	Epithelium
CALCRL	1.56633e-301	-0.889938	0.058	0.264	3.59771e-297	Epithelium
PSMA7	2.9467e-300	-0.597535	0.804	0.847	6.76827e-296	Epithelium
EMP2	3.28932e-300	-0.706614	0.128	0.35	7.55525e-296	Epithelium
HSPG2	1.06195e-299	-1.74724	0.168	0.378	2.43919e-295	Epithelium
TNFSF13B	1.63087e-299	-0.614867	0.023	0.212	3.74595e-295	Epithelium
MNDA	2.2623e-299	-0.579883	0.008	0.185	5.19629e-295	Epithelium
ESD	9.95418e-299	0.515565	0.707	0.46	2.28637e-294	Epithelium
CLEC7A	1.09623e-297	-0.526695	0.013	0.193	2.51793e-293	Epithelium
IFNGR1	1.29193e-297	-0.710533	0.247	0.47	2.96743e-293	Epithelium
RSL1D1	6.94664e-297	0.509857	0.69	0.436	1.59557e-292	Epithelium
IGSF6	3.36894e-296	-0.667502	0.012	0.19	7.73812e-292	Epithelium
YWHAH	8.25917e-296	-1.05525	0.556	0.668	1.89705e-291	Epithelium
GFOD1	1.91584e-295	-0.507146	0.015	0.196	4.4005e-291	Epithelium
KDR	2.24241e-295	-0.869948	0.022	0.208	5.1506e-291	Epithelium
NR4A3	5.1037e-295	-0.912762	0.075	0.285	1.17227e-290	Epithelium
ECE1	5.33966e-295	-0.580105	0.06	0.267	1.22647e-290	Epithelium
MSR1	2.16295e-293	-0.623183	0.014	0.192	4.96809e-289	Epithelium
LRRC32	1.44363e-292	-0.588893	0.032	0.222	3.31588e-288	Epithelium
PTPRB	3.26588e-292	-0.828427	0.043	0.237	7.5014e-288	Epithelium
PLXDC1	6.06764e-292	-0.626538	0.022	0.206	1.39368e-287	Epithelium
THBD	7.19323e-292	-0.862944	0.075	0.285	1.65221e-287	Epithelium
NOTCH3	1.34288e-291	-0.949617	0.037	0.228	3.08446e-287	Epithelium
RP11-1143G9.4	1e-290	-1.11807	0.023	0.207	2.2969e-286	Epithelium
TSPAN7	1.1668e-290	-0.60326	0.022	0.206	2.68001e-286	Epithelium
KLF10	2.8803e-290	0.680242	0.648	0.411	6.61576e-286	Epithelium
EVI2A	6.82337e-290	-0.506389	0.008	0.179	1.56726e-285	Epithelium
STAB1	1.47064e-289	-0.539404	0.028	0.217	3.37792e-285	Epithelium
CD52	2.2664e-289	-1.59886	0.036	0.227	5.20569e-285	Epithelium
CXorf36	1.3744e-288	-0.725906	0.032	0.219	3.15685e-284	Epithelium
IL1B	2.92297e-288	-2.69015	0.12	0.33	6.71376e-284	Epithelium
FYN	3.03767e-288	-0.789912	0.089	0.297	6.97722e-284	Epithelium
TSPAN14	1.43078e-286	-0.623162	0.135	0.355	3.28637e-282	Epithelium
PCAT19	2.55316e-286	-0.79563	0.026	0.209	5.86435e-282	Epithelium
S1PR1	8.5148e-286	-0.707691	0.041	0.232	1.95577e-281	Epithelium
PCDH17	3.99272e-285	-0.560535	0.009	0.179	9.17088e-281	Epithelium
LILRB4	4.89171e-285	-0.522476	0.006	0.172	1.12358e-280	Epithelium
TPPP3	7.64453e-285	-1.19585	0.044	0.235	1.75587e-280	Epithelium
TMEM255B	1.10629e-284	-0.523959	0.031	0.217	2.54103e-280	Epithelium
LBH	3.00737e-284	-0.718426	0.067	0.27	6.90764e-280	Epithelium
RPL41	3.0927e-284	0.573771	0.999	0.999	7.10362e-280	Epithelium
GTF3C6	8.70096e-283	0.534483	0.696	0.46	1.99852e-278	Epithelium
ROCK1	5.44242e-282	-0.679599	0.246	0.461	1.25007e-277	Epithelium
TMEM50A	1.75519e-281	-0.673161	0.459	0.624	4.03149e-277	Epithelium
PDGFRB	1.9229e-281	-0.71295	0.02	0.197	4.4167e-277	Epithelium
ELK3	1.30315e-280	-0.518153	0.033	0.219	2.9932e-276	Epithelium
COL15A1	3.10967e-280	-0.780576	0.031	0.214	7.14259e-276	Epithelium
MFGE8	6.82692e-280	-1.24848	0.112	0.318	1.56808e-275	Epithelium
VIM	6.87143e-280	0.552559	0.999	0.96	1.5783e-275	Epithelium
LY96	1.03446e-279	-0.686325	0.106	0.325	2.37604e-275	Epithelium
ARHGAP18	2.11919e-279	-0.583092	0.141	0.36	4.86757e-275	Epithelium
APOE	2.45423e-278	-3.68176	0.463	0.622	5.63712e-274	Epithelium
LMO2	1.20701e-277	-0.531203	0.025	0.205	2.77239e-273	Epithelium
C1QTNF3	3.31507e-277	0.848159	0.224	0.055	7.61438e-273	Epithelium
P4HB	4.34944e-276	0.639116	0.835	0.63	9.99023e-272	Epithelium
BCL2A1	7.62408e-276	-1.40358	0.067	0.262	1.75117e-271	Epithelium
COX4I2	1.52618e-275	-1.06442	0.026	0.204	3.50548e-271	Epithelium
EVA1B	7.90874e-275	-0.647312	0.079	0.28	1.81656e-270	Epithelium
MFSD1	1.42707e-274	-0.62453	0.106	0.314	3.27784e-270	Epithelium
C7orf50	7.31992e-274	0.529453	0.595	0.353	1.68131e-269	Epithelium
PLEK	1.127e-273	-0.848286	0.042	0.228	2.58861e-269	Epithelium
MARCKS	2.16367e-273	-0.870903	0.34	0.521	4.96974e-269	Epithelium
SLCO2A1	3.4934e-272	-1.04742	0.064	0.255	8.024e-268	Epithelium
RAP1A	3.52274e-272	-0.627836	0.358	0.548	8.09137e-268	Epithelium
DOK2	1.12807e-271	-0.757658	0.015	0.183	2.59106e-267	Epithelium
LIPA	8.02547e-270	-1.17466	0.269	0.464	1.84337e-265	Epithelium
PILRA	3.2866e-269	-0.561945	0.025	0.199	7.54898e-265	Epithelium
SDPR	2.92876e-268	-1.36284	0.097	0.292	6.72706e-264	Epithelium
SLC1A3	1.44019e-267	-0.508639	0.013	0.178	3.30797e-263	Epithelium
RGS2	1.85747e-267	-1.35682	0.226	0.439	4.26643e-263	Epithelium
SEPT4	2.24012e-267	-0.798028	0.04	0.222	5.14533e-263	Epithelium
CYTIP	3.88651e-267	-0.652038	0.021	0.192	8.92694e-263	Epithelium
BID	5.03594e-267	-0.585084	0.123	0.334	1.1567e-262	Epithelium
MTHFD2	5.09231e-267	-0.622356	0.135	0.362	1.16965e-262	Epithelium
RPL3	2.9507e-266	0.52853	0.998	0.995	6.77747e-262	Epithelium
LSP1	2.97173e-266	-0.815591	0.043	0.225	6.82576e-262	Epithelium
CDH13	2.04189e-265	-0.77701	0.043	0.225	4.69002e-261	Epithelium
CD55	1.12237e-264	-0.725578	0.133	0.342	2.57798e-260	Epithelium
C5AR1	6.76346e-264	-1.28529	0.099	0.294	1.5535e-259	Epithelium
NFIL3	7.14023e-264	0.513581	0.435	0.208	1.64004e-259	Epithelium
ARRB2	8.67597e-264	-0.576414	0.061	0.252	1.99278e-259	Epithelium
RSL24D1	4.48342e-263	0.518791	0.755	0.539	1.0298e-258	Epithelium
LY6E	6.93038e-263	1.25627	0.593	0.45	1.59184e-258	Epithelium
PLVAP	8.77182e-263	-2.5264	0.238	0.421	2.0148e-258	Epithelium
CD74	1.87708e-262	-1.95782	0.907	0.906	4.31145e-258	Epithelium
DLC1	5.07417e-262	-0.560763	0.056	0.245	1.16549e-257	Epithelium
ARPC4	8.30487e-262	-0.615748	0.281	0.484	1.90755e-257	Epithelium
CANX	2.90878e-261	0.506221	0.803	0.605	6.68118e-257	Epithelium
PDGFD	1.26609e-259	-0.780398	0.039	0.215	2.90809e-255	Epithelium
FHL1	2.45416e-259	0.709804	0.427	0.198	5.63696e-255	Epithelium
CCRL2	2.97933e-259	-0.597249	0.019	0.184	6.84322e-255	Epithelium
C4orf32	2.3278e-258	-0.560079	0.073	0.269	5.34673e-254	Epithelium
SPOCK2	4.71127e-258	-0.815897	0.042	0.219	1.08213e-253	Epithelium
GPR34	6.05836e-258	-0.538583	0.009	0.166	1.39154e-253	Epithelium
CYBA	1.92929e-257	-0.820719	0.789	0.856	4.43139e-253	Epithelium
SMTN	8.71384e-256	-0.594603	0.072	0.262	2.00148e-251	Epithelium
HLA-DQA1	1.07749e-254	-2.31749	0.307	0.478	2.47489e-250	Epithelium
ID3	7.18993e-254	-1.63185	0.399	0.549	1.65146e-249	Epithelium
METRNL	3.25635e-253	-0.535458	0.029	0.199	7.47951e-249	Epithelium
COL3A1	4.46536e-253	-0.891951	0.032	0.202	1.02565e-248	Epithelium
PLS3	6.8046e-253	-0.531293	0.054	0.236	1.56295e-248	Epithelium
RHOG	9.81188e-253	-0.690539	0.222	0.423	2.25369e-248	Epithelium
ATP2B1	6.90286e-252	-0.544996	0.105	0.308	1.58552e-247	Epithelium
RPS21	2.50787e-251	0.505256	0.972	0.955	5.76032e-247	Epithelium
TAGLN	1.07472e-250	-2.66256	0.128	0.321	2.46853e-246	Epithelium
CTSC	2.12437e-250	-0.970769	0.423	0.575	4.87947e-246	Epithelium
SCPEP1	5.56233e-250	-0.570197	0.145	0.351	1.27761e-245	Epithelium
SERPINB9	1.47278e-249	-0.703107	0.119	0.32	3.38282e-245	Epithelium
TNFRSF4	1.57106e-249	-0.697273	0.037	0.209	3.60857e-245	Epithelium
HLA-DQA2	1.87813e-248	-1.20057	0.03	0.198	4.31388e-244	Epithelium
PIK3R3	2.82506e-247	-0.558231	0.038	0.21	6.48888e-243	Epithelium
CYGB	1.85128e-245	-1.24472	0.036	0.204	4.25219e-241	Epithelium
HIGD1B	1.10364e-244	-0.907723	0.022	0.182	2.53495e-240	Epithelium
TP53I11	5.25498e-244	-0.526903	0.028	0.192	1.20702e-239	Epithelium
SELM	5.40206e-244	0.535081	0.746	0.518	1.2408e-239	Epithelium
CD14	1.03752e-243	-1.16958	0.102	0.293	2.38309e-239	Epithelium
CAP1	1.15184e-243	-0.618902	0.484	0.625	2.64565e-239	Epithelium
TMBIM6	4.79009e-243	0.522348	0.924	0.802	1.10024e-238	Epithelium
VSIG4	4.8188e-243	-0.62165	0.011	0.162	1.10683e-238	Epithelium
CD9	2.68427e-242	-1.03342	0.625	0.706	6.16549e-238	Epithelium
CLDN5	6.87051e-242	-1.1363	0.038	0.206	1.57809e-237	Epithelium
GJA1	4.61276e-241	-0.691173	0.041	0.212	1.05951e-236	Epithelium
BGN	4.81745e-241	-2.21373	0.132	0.319	1.10652e-236	Epithelium
CSTA	1.16586e-240	-0.554854	0.022	0.18	2.67786e-236	Epithelium
PLAT	1.21946e-240	-0.554318	0.019	0.175	2.80099e-236	Epithelium
SWAP70	1.367e-236	-0.611248	0.151	0.347	3.13986e-232	Epithelium
IFITM2	4.9911e-236	-0.740604	0.698	0.787	1.14641e-231	Epithelium
PNRC1	2.30832e-234	0.579646	0.932	0.858	5.30198e-230	Epithelium
SOX18	5.48758e-233	-0.588442	0.018	0.169	1.26044e-228	Epithelium
NCF1	1.8897e-232	-0.547947	0.015	0.165	4.34045e-228	Epithelium
RSU1	2.2998e-232	-0.567627	0.192	0.386	5.2824e-228	Epithelium
HEG1	4.40773e-231	-0.580614	0.052	0.222	1.01241e-226	Epithelium
FCGRT	5.27235e-230	-0.893967	0.707	0.731	1.21101e-225	Epithelium
QKI	6.28352e-230	-0.533098	0.174	0.371	1.44326e-225	Epithelium
EFNB2	3.46785e-229	-0.928189	0.056	0.225	7.9653e-225	Epithelium
SDS	9.11971e-229	-0.934479	0.034	0.193	2.09471e-224	Epithelium
KLF2	2.66114e-228	-0.976342	0.366	0.534	6.11236e-224	Epithelium
STX11	9.83609e-228	-0.519132	0.041	0.205	2.25925e-223	Epithelium
F2RL3	8.86887e-227	-0.584086	0.017	0.163	2.03709e-222	Epithelium
PHACTR1	7.60498e-226	-0.73427	0.088	0.268	1.74679e-221	Epithelium
TINAGL1	7.90319e-226	-1.06991	0.205	0.379	1.81528e-221	Epithelium
SLCO2B1	3.41943e-222	-0.516732	0.029	0.182	7.85409e-218	Epithelium
ITGA5	1.03476e-221	-0.556961	0.094	0.274	2.37675e-217	Epithelium
DOCK9	1.44805e-219	-0.573881	0.056	0.22	3.32602e-215	Epithelium
RGS16	2.07324e-219	-1.18648	0.08	0.253	4.76201e-215	Epithelium
JAG1	2.62694e-219	-0.745586	0.168	0.349	6.03382e-215	Epithelium
IGFBP6	7.41466e-219	0.603422	0.357	0.164	1.70307e-214	Epithelium
CPVL	4.72313e-217	-1.04831	0.116	0.289	1.08486e-212	Epithelium
FAM195B	4.01761e-216	-0.527885	0.215	0.405	9.22805e-212	Epithelium
DUSP4	8.78908e-215	-0.903215	0.042	0.199	2.01876e-210	Epithelium
FOLR2	1.16288e-214	-0.739935	0.013	0.149	2.67101e-210	Epithelium
PTP4A3	2.54154e-214	-0.657983	0.081	0.25	5.83767e-210	Epithelium
SELK	3.05864e-214	-0.580787	0.637	0.765	7.0254e-210	Epithelium
CTSZ	6.61689e-213	-0.888074	0.39	0.542	1.51983e-208	Epithelium
FGG	2.28852e-211	1.39138	0.263	0.104	5.2565e-207	Epithelium
FEZ2	4.5324e-211	-0.534129	0.222	0.409	1.04105e-206	Epithelium
FCN3	1.41387e-210	-1.177	0.051	0.209	3.24752e-206	Epithelium
INSIG1	5.88091e-210	-0.969063	0.147	0.325	1.35079e-205	Epithelium
H2AFY	2.76257e-209	-0.597159	0.395	0.547	6.34535e-205	Epithelium
RGS5	3.8833e-209	-3.72802	0.363	0.499	8.91954e-205	Epithelium
MYL12B	4.90998e-209	-0.746457	0.855	0.859	1.12777e-204	Epithelium
RTN4	8.91228e-209	0.512343	0.881	0.731	2.04706e-204	Epithelium
TGFB1I1	9.33642e-208	-0.53965	0.052	0.211	2.14448e-203	Epithelium
FSTL3	2.82724e-207	0.6504	0.322	0.137	6.49389e-203	Epithelium
FAM26F	9.92127e-207	-0.852552	0.061	0.22	2.27882e-202	Epithelium
HTRA1	1.28841e-206	-0.988939	0.277	0.44	2.95934e-202	Epithelium
SEMA3F	2.54834e-206	-0.589525	0.054	0.211	5.85327e-202	Epithelium
CRISPLD2	6.78226e-206	-0.779122	0.055	0.212	1.55782e-201	Epithelium
CDC42EP3	1.79444e-205	-0.520142	0.093	0.268	4.12165e-201	Epithelium
APOC1	1.56871e-204	-2.36605	0.275	0.458	3.60318e-200	Epithelium
LAMP1	1.24911e-203	-0.60264	0.437	0.576	2.86907e-199	Epithelium
HLA-DRB1	2.75226e-203	-2.22569	0.799	0.783	6.32167e-199	Epithelium
BTNL9	8.18365e-203	-0.754219	0.051	0.203	1.8797e-198	Epithelium
ITGA1	3.37976e-202	-0.750114	0.175	0.344	7.76296e-198	Epithelium
CKLF	3.9613e-202	-0.703533	0.305	0.472	9.09871e-198	Epithelium
RPS26	9.1466e-202	0.563468	0.977	0.955	2.10088e-197	Epithelium
RAB5C	1.29782e-201	-0.549182	0.43	0.571	2.98095e-197	Epithelium
MT1A	1.54051e-201	0.921665	0.356	0.169	3.5384e-197	Epithelium
TMEM88	4.98173e-201	-0.717562	0.067	0.225	1.14425e-196	Epithelium
ACTR2	1.11354e-199	-0.533133	0.399	0.555	2.55768e-195	Epithelium
ITPRIP	3.55022e-199	-0.566513	0.106	0.277	8.1545e-195	Epithelium
PLN	4.54301e-199	-0.817987	0.024	0.161	1.04348e-194	Epithelium
RHOB	2.60474e-197	0.574047	0.904	0.745	5.98283e-193	Epithelium
TAX1BP3	3.28951e-197	-0.557466	0.208	0.385	7.55568e-193	Epithelium
MYLK	9.6338e-196	-0.834064	0.099	0.261	2.21279e-191	Epithelium
IRF1	1.6257e-195	0.667381	0.767	0.59	3.73407e-191	Epithelium
SAT1	8.27613e-195	-1.19693	0.945	0.927	1.90094e-190	Epithelium
VWF	2.20943e-194	-1.89162	0.256	0.4	5.07485e-190	Epithelium
VASP	2.33263e-194	-0.526886	0.261	0.44	5.35782e-190	Epithelium
ZNF331	1.1082e-193	-1.01331	0.189	0.36	2.54542e-189	Epithelium
S100A6	3.35686e-193	0.522511	0.97	0.878	7.71037e-189	Epithelium
TIMP3	5.59908e-193	-1.76729	0.366	0.496	1.28605e-188	Epithelium
UACA	3.01529e-192	-0.72158	0.177	0.344	6.92582e-188	Epithelium
ARHGEF7	1.81373e-191	-0.54893	0.125	0.295	4.16597e-187	Epithelium
HLA-DMA	2.48085e-191	-1.35478	0.427	0.54	5.69826e-187	Epithelium
TLN1	1.21299e-189	-0.530145	0.279	0.448	2.78613e-185	Epithelium
NLRP3	1.29292e-189	-0.502093	0.012	0.136	2.9697e-185	Epithelium
FCGR2A	6.43445e-189	-1.09495	0.155	0.309	1.47793e-184	Epithelium
ESM1	7.01145e-188	-2.13677	0.119	0.275	1.61046e-183	Epithelium
NPC2	2.09087e-187	-1.34419	0.793	0.77	4.80252e-183	Epithelium
C10orf99	2.7855e-187	0.686493	0.11	0.014	6.39801e-183	Epithelium
SMCHD1	2.91145e-187	-0.515897	0.097	0.262	6.68731e-183	Epithelium
KCTD12	6.5136e-187	-0.677934	0.127	0.291	1.49611e-182	Epithelium
NRP2	7.05016e-187	-0.549964	0.098	0.263	1.61935e-182	Epithelium
OSM	1.28347e-186	-0.614849	0.018	0.144	2.948e-182	Epithelium
RAB7A	2.44152e-186	-0.553555	0.5	0.624	5.60793e-182	Epithelium
ACTB	2.72414e-186	-0.519678	0.989	0.987	6.25708e-182	Epithelium
DRAP1	7.69897e-184	-0.51811	0.515	0.635	1.76838e-179	Epithelium
NEAT1	1.51852e-182	-0.53946	0.962	0.957	3.48789e-178	Epithelium
MT-ND4L	1.19142e-181	0.550374	0.659	0.475	2.73657e-177	Epithelium
PLPP1	1.81987e-181	-1.92051	0.372	0.478	4.18007e-177	Epithelium
LUZP1	1.09866e-180	-0.519023	0.135	0.301	2.5235e-176	Epithelium
CORO1B	1.53315e-180	-0.509278	0.222	0.393	3.5215e-176	Epithelium
MT-ND4	1.21313e-179	0.690796	0.962	0.986	2.78643e-175	Epithelium
CDKN1A	2.62933e-178	0.522392	0.858	0.716	6.0393e-174	Epithelium
HLA-DRB5	2.58755e-175	-2.27026	0.246	0.402	5.94334e-171	Epithelium
SRP14	3.31815e-175	-0.519363	0.947	0.936	7.62145e-171	Epithelium
HN1	1.53838e-172	-0.768403	0.372	0.501	3.53351e-168	Epithelium
PPP1R12A	5.81177e-172	-0.570904	0.241	0.403	1.33491e-167	Epithelium
PTPRG	6.75247e-172	-0.532813	0.101	0.255	1.55097e-167	Epithelium
NDRG2	8.55207e-172	-0.541672	0.139	0.3	1.96433e-167	Epithelium
MYH11	1.68805e-171	-0.560341	0.013	0.127	3.87728e-167	Epithelium
BASP1	3.08781e-171	-0.651862	0.081	0.233	7.09238e-167	Epithelium
SERPINI1	6.92181e-168	-0.718349	0.067	0.206	1.58987e-163	Epithelium
ELF1	1.02914e-167	-0.593911	0.29	0.447	2.36382e-163	Epithelium
LMNA	6.34673e-167	0.547427	0.896	0.744	1.45778e-162	Epithelium
RARRES3	6.99331e-167	0.696744	0.552	0.363	1.60629e-162	Epithelium
PSME2	1.8843e-165	-0.567614	0.554	0.657	4.32805e-161	Epithelium
MGAT1	3.49643e-165	-0.609281	0.332	0.476	8.03095e-161	Epithelium
FGB	6.59036e-163	1.13904	0.271	0.13	1.51374e-158	Epithelium
CXCL16	6.3636e-162	-0.685812	0.188	0.339	1.46165e-157	Epithelium
RPL10	1.24772e-161	0.573479	1	0.999	2.86589e-157	Epithelium
DNAJB6	1.13905e-159	-0.637551	0.626	0.707	2.61629e-155	Epithelium
GADD45B	3.23593e-159	0.618592	0.891	0.787	7.4326e-155	Epithelium
H1FX	1.12908e-157	-0.535705	0.235	0.396	2.5934e-153	Epithelium
SLC44A2	1.07352e-156	-0.513541	0.12	0.267	2.46576e-152	Epithelium
LITAF	5.30022e-155	-0.881862	0.491	0.567	1.21741e-150	Epithelium
FAM49B	6.40515e-155	-0.632571	0.171	0.313	1.4712e-150	Epithelium
ITM2C	2.29252e-154	-1.11685	0.138	0.28	5.26569e-150	Epithelium
CCL4	3.1564e-154	-2.81261	0.273	0.402	7.24994e-150	Epithelium
MXD4	1.54173e-153	-0.564751	0.221	0.365	3.54121e-149	Epithelium
GPNMB	2.16839e-153	-1.13138	0.103	0.242	4.98057e-149	Epithelium
RPS13	2.61409e-152	0.533416	0.99	0.993	6.0043e-148	Epithelium
VAMP5	9.39753e-151	-0.938808	0.57	0.614	2.15852e-146	Epithelium
WASF2	2.43502e-150	-0.520397	0.456	0.568	5.59299e-146	Epithelium
HSP90AA1	4.02748e-150	-0.996977	0.957	0.965	9.25071e-146	Epithelium
CSRP1	8.13951e-150	-0.609822	0.152	0.299	1.86956e-145	Epithelium
PLAU	1.22923e-149	-0.544015	0.071	0.207	2.82342e-145	Epithelium
BCAM	1.07736e-148	-0.845503	0.239	0.366	2.47458e-144	Epithelium
C11orf96	1.45862e-147	-1.10235	0.274	0.427	3.35031e-143	Epithelium
CFD	1.54005e-147	-1.13185	0.131	0.268	3.53735e-143	Epithelium
CXCL8	3.06856e-147	-2.17757	0.263	0.406	7.04817e-143	Epithelium
COX17	5.68649e-147	-0.556672	0.574	0.66	1.30613e-142	Epithelium
NFKB1	4.27863e-146	-0.752268	0.189	0.334	9.82758e-142	Epithelium
IL10	1.23613e-145	-0.72126	0.012	0.111	2.83927e-141	Epithelium
CCL4L2	2.73774e-145	-2.30789	0.204	0.343	6.28831e-141	Epithelium
TNF	2.0821e-141	-0.538567	0.02	0.123	4.78237e-137	Epithelium
ASAH1	3.5735e-140	-0.54013	0.526	0.624	8.20797e-136	Epithelium
PINK1	1.65115e-138	-0.604826	0.168	0.303	3.79252e-134	Epithelium
DNAJA4	6.28722e-138	-0.77204	0.136	0.276	1.44411e-133	Epithelium
EREG	8.71651e-137	-1.187	0.027	0.133	2.0021e-132	Epithelium
MT3	1.34559e-136	0.686663	0.163	0.056	3.09068e-132	Epithelium
ISG20	2.87801e-135	-0.690938	0.217	0.364	6.61051e-131	Epithelium
CCL3	3.41891e-133	-3.14778	0.264	0.385	7.8529e-129	Epithelium
MT-ATP6	4.69939e-132	0.57554	0.93	0.97	1.0794e-127	Epithelium
LAMA4	7.12561e-131	-0.541071	0.139	0.27	1.63668e-126	Epithelium
FAM46A	1.70887e-130	-0.529567	0.138	0.28	3.9251e-126	Epithelium
CCL3L3	5.60814e-129	-2.3883	0.144	0.271	1.28813e-124	Epithelium
CHMP1B	4.73935e-128	-0.722213	0.422	0.544	1.08858e-123	Epithelium
TNFAIP2	1.95878e-126	-0.526719	0.207	0.347	4.49913e-122	Epithelium
INHBB	3.83202e-126	-0.538014	0.042	0.148	8.80176e-122	Epithelium
EGFL7	6.64911e-126	-1.00643	0.199	0.319	1.52723e-121	Epithelium
CTGF	6.85741e-126	-1.22502	0.123	0.252	1.57508e-121	Epithelium
STOM	1.26806e-125	-0.711961	0.535	0.592	2.9126e-121	Epithelium
LTB	1.40965e-125	-0.723489	0.013	0.102	3.23782e-121	Epithelium
FABP4	8.62291e-125	-1.40633	0.037	0.141	1.9806e-120	Epithelium
CDC37	1.0092e-124	-0.51814	0.547	0.612	2.31803e-120	Epithelium
IGFBP7	2.98804e-124	-3.20359	0.923	0.725	6.86322e-120	Epithelium
CD69	3.36784e-124	-0.65316	0.027	0.125	7.7356e-120	Epithelium
GRB10	1.12204e-123	-0.734366	0.164	0.287	2.57721e-119	Epithelium
PPT1	1.46226e-123	-0.560793	0.344	0.46	3.35866e-119	Epithelium
ABRACL	3.15241e-122	-0.50219	0.232	0.363	7.24078e-118	Epithelium
RNF130	1.96203e-121	-0.588932	0.43	0.513	4.50658e-117	Epithelium
IFI6	7.10235e-121	-0.560889	0.396	0.519	1.63134e-116	Epithelium
MT-CO2	7.90783e-117	0.647596	0.964	0.991	1.81635e-112	Epithelium
AREG	4.47418e-116	-0.937545	0.242	0.385	1.02768e-111	Epithelium
TPM2	6.95837e-115	-1.76343	0.218	0.333	1.59827e-110	Epithelium
STMN1	9.32482e-115	-0.727131	0.171	0.303	2.14182e-110	Epithelium
ACTA2	1.50826e-112	-2.64195	0.262	0.367	3.46432e-108	Epithelium
CD59	2.85646e-112	-1.04632	0.797	0.73	6.56099e-108	Epithelium
MT1M	1.35182e-108	0.945935	0.29	0.167	3.105e-104	Epithelium
CST7	5.41914e-108	-0.711829	0.032	0.123	1.24472e-103	Epithelium
SAA1	2.09417e-105	1.76209	0.129	0.045	4.8101e-101	Epithelium
IDO1	5.64704e-104	-0.615684	0.032	0.12	1.29707e-99	Epithelium
EMP1	2.34821e-103	-0.705529	0.203	0.317	5.39361e-99	Epithelium
CIB1	4.70184e-103	0.526201	0.73	0.591	1.07996e-98	Epithelium
ID2	7.59861e-103	-0.772401	0.747	0.746	1.74533e-98	Epithelium
UPP1	1.85814e-102	-0.539068	0.322	0.432	4.26795e-98	Epithelium
IL7R	5.35712e-102	-0.715844	0.021	0.101	1.23048e-97	Epithelium
MT-ND5	1.39171e-100	0.575191	0.845	0.835	3.19663e-96	Epithelium
IFI27	3.16372e-98	-1.45575	0.479	0.529	7.26674e-94	Epithelium
SEPT7	5.35054e-97	-0.621372	0.599	0.632	1.22897e-92	Epithelium
CCL5	1.60551e-96	-1.14478	0.052	0.144	3.68769e-92	Epithelium
MGST2	2.69134e-96	-0.54212	0.465	0.534	6.18174e-92	Epithelium
LGMN	3.55019e-96	-0.839335	0.336	0.434	8.15442e-92	Epithelium
RPL39	4.09672e-96	0.516152	0.992	0.993	9.40975e-92	Epithelium
DDIT3	5.34964e-96	0.756221	0.482	0.344	1.22876e-91	Epithelium
RHOC	9.66733e-96	-0.623218	0.654	0.657	2.22049e-91	Epithelium
HBB	4.88951e-95	-0.559961	0.099	0.212	1.12307e-90	Epithelium
CXCR4	1.01397e-94	-1.02789	0.523	0.591	2.32899e-90	Epithelium
CD3D	1.42649e-94	-0.765902	0.023	0.1	3.2765e-90	Epithelium
GLA	3.29986e-86	-0.507092	0.173	0.282	7.57944e-82	Epithelium
MYL9	4.68485e-85	-2.08884	0.332	0.403	1.07606e-80	Epithelium
HSPA5	1.09243e-84	0.635588	0.766	0.647	2.50921e-80	Epithelium
GLUL	7.69052e-83	-0.813003	0.527	0.582	1.76644e-78	Epithelium
RPS29	1.06324e-82	-0.618559	0.977	0.991	2.44216e-78	Epithelium
CD68	7.23287e-80	-1.1231	0.316	0.378	1.66132e-75	Epithelium
AES	4.90022e-79	-0.52188	0.444	0.496	1.12553e-74	Epithelium
PTRF	4.94909e-79	-0.726075	0.395	0.436	1.13676e-74	Epithelium
TUBA1B	3.04267e-78	-0.546728	0.865	0.835	6.98872e-74	Epithelium
COL1A1	1.79553e-75	-0.774951	0.06	0.14	4.12415e-71	Epithelium
NRP1	6.24432e-73	-0.571734	0.328	0.396	1.43426e-68	Epithelium
TRBC2	6.6965e-73	-0.695724	0.033	0.102	1.53812e-68	Epithelium
RASD1	1.07708e-72	-0.559294	0.101	0.192	2.47394e-68	Epithelium
HERPUD1	8.29912e-72	-0.505844	0.76	0.765	1.90622e-67	Epithelium
S100A9	8.45899e-72	-0.983449	0.06	0.139	1.94295e-67	Epithelium
CXCL3	1.36496e-71	-1.45629	0.249	0.343	3.13518e-67	Epithelium
C15orf48	8.42334e-71	-1.19652	0.177	0.263	1.93476e-66	Epithelium
COL1A2	5.69708e-69	-0.794176	0.147	0.238	1.30856e-64	Epithelium
MXD1	1.86896e-65	-0.563755	0.168	0.256	4.29282e-61	Epithelium
INSR	3.57547e-65	-1.38617	0.391	0.427	8.21251e-61	Epithelium
PLD3	5.2106e-65	-0.581359	0.417	0.472	1.19682e-60	Epithelium
TUBA1A	4.8967e-64	-0.5435	0.518	0.563	1.12472e-59	Epithelium
MIR4435-2HG	1.71883e-61	-0.559926	0.445	0.489	3.94799e-57	Epithelium
NKG7	9.74969e-60	-1.1729	0.06	0.129	2.23941e-55	Epithelium
ARL4C	2.24714e-58	-0.538583	0.204	0.286	5.16145e-54	Epithelium
SLC2A3	2.29929e-57	-0.563896	0.593	0.588	5.28123e-53	Epithelium
COL6A2	1.01137e-52	-0.984076	0.23	0.291	2.323e-48	Epithelium
PLPP3	1.86236e-49	-1.23027	0.361	0.392	4.27766e-45	Epithelium
VWA1	4.86718e-49	-1.00867	0.218	0.273	1.11794e-44	Epithelium
FRZB	7.67275e-49	-0.659306	0.17	0.244	1.76235e-44	Epithelium
HSPH1	5.1483e-47	-0.739695	0.511	0.563	1.18251e-42	Epithelium
ACP5	6.58936e-45	-0.634773	0.158	0.23	1.51351e-40	Epithelium
ITGA6	1.83654e-43	-0.601222	0.217	0.274	4.21835e-39	Epithelium
ARHGAP29	1.02525e-42	-0.574998	0.284	0.327	2.3549e-38	Epithelium
SPINK1	4.29832e-42	1.01076	0.1	0.049	9.8728e-38	Epithelium
NPDC1	1.43183e-40	-0.636196	0.32	0.358	3.28878e-36	Epithelium
SPTBN1	8.28663e-38	-0.614795	0.45	0.447	1.90335e-33	Epithelium
ZFP36L2	9.50293e-36	-0.623825	0.637	0.626	2.18273e-31	Epithelium
CALD1	4.29462e-28	-1.14152	0.834	0.55	9.86431e-24	Epithelium
IFITM3	2.43833e-27	-0.590155	0.943	0.823	5.60059e-23	Epithelium
IGHA1	5.29869e-24	-2.47071	0.164	0.211	1.21706e-19	Epithelium
CRIP2	9.48608e-24	-0.690976	0.607	0.514	2.17886e-19	Epithelium
IGLC2	1.2642e-21	-2.94101	0.143	0.188	2.90374e-17	Epithelium
APP	1.24923e-19	-0.97933	0.73	0.612	2.86936e-15	Epithelium
COL18A1	4.81849e-19	-0.615733	0.503	0.459	1.10676e-14	Epithelium
CCL20	2.33776e-17	-0.757769	0.242	0.286	5.36961e-13	Epithelium
IGFBP5	1.29937e-16	-1.21899	0.273	0.308	2.98452e-12	Epithelium
HLA-DQB1	2.6782e-15	-1.30663	0.655	0.553	6.15157e-11	Epithelium
GNG11	3.52677e-13	-0.64862	0.767	0.538	8.10063e-09	Epithelium
FTL	3.04097e-12	-1.50577	1	0.996	6.9848e-08	Epithelium
HMGB2	7.83829e-12	-0.583338	0.571	0.542	1.80038e-07	Epithelium
CA2	4.452e-11	-0.767147	0.315	0.315	1.02258e-06	Epithelium
ENPP2	3.77473e-08	-1.96828	0.228	0.234	0.000867018	Epithelium
IGKC	5.27929e-08	-3.74347	0.35	0.358	0.0012126	Epithelium
STC1	4.67394e-07	-0.728274	0.263	0.266	0.0107356	Epithelium
G0S2	1.69394e-06	-1.14109	0.317	0.333	0.0389081	Epithelium
PLVAP.1	0	3.87374	0.973	0.24	0	Endotheliocytes
ESM1.1	0	3.65362	0.773	0.116	0	Endotheliocytes
RBP7.1	0	3.61387	0.834	0.144	0	Endotheliocytes
RAMP2.1	0	3.49625	0.988	0.111	0	Endotheliocytes
ENPP2.1	0	3.45028	0.501	0.184	0	Endotheliocytes
FLT1.1	0	3.41178	0.91	0.15	0	Endotheliocytes
VWF.1	0	3.33439	0.949	0.237	0	Endotheliocytes
PLPP1.1	0	3.30571	0.967	0.344	0	Endotheliocytes
SLC9A3R2.1	0	3.19013	0.937	0.104	0	Endotheliocytes
RGCC.1	0	3.171	0.902	0.352	0	Endotheliocytes
HSPG2.1	0	3.10631	0.965	0.179	0	Endotheliocytes
PECAM1.1	0	3.08971	0.981	0.218	0	Endotheliocytes
TIMP3.1	0	3.05952	0.957	0.355	0	Endotheliocytes
RAMP3.1	0	2.86999	0.89	0.081	0	Endotheliocytes
IFI27.1	0	2.86784	0.993	0.425	0	Endotheliocytes
INSR.1	0	2.83556	0.92	0.324	0	Endotheliocytes
RNASE1.1	0	2.78622	0.965	0.147	0	Endotheliocytes
SPRY1.1	0	2.74498	0.876	0.141	0	Endotheliocytes
PLPP3.1	0	2.72993	0.905	0.287	0	Endotheliocytes
ENG.1	0	2.69843	0.956	0.201	0	Endotheliocytes
SDPR.1	0	2.67516	0.861	0.103	0	Endotheliocytes
HYAL2.1	0	2.67114	0.939	0.159	0	Endotheliocytes
CLEC14A.1	0	2.63962	0.905	0.056	0	Endotheliocytes
SPARC.1	0	2.56953	0.994	0.489	0	Endotheliocytes
A2M.1	0	2.55751	0.972	0.463	0	Endotheliocytes
GSN.1	0	2.52338	0.965	0.452	0	Endotheliocytes
APP.1	0	2.51044	0.994	0.599	0	Endotheliocytes
PODXL.1	0	2.49433	0.862	0.084	0	Endotheliocytes
FKBP1A.1	0	2.47354	0.988	0.638	0	Endotheliocytes
PRSS23.1	0	2.45507	0.901	0.283	0	Endotheliocytes
GNG11.1	0	2.44946	0.994	0.563	0	Endotheliocytes
VWA1.1	0	2.44275	0.812	0.153	0	Endotheliocytes
FCN3.1	0	2.41211	0.616	0.065	0	Endotheliocytes
CLDN5.1	0	2.40407	0.651	0.051	0	Endotheliocytes
ADGRL4.1	0	2.40218	0.899	0.062	0	Endotheliocytes
COL4A1.1	0	2.38295	0.94	0.31	0	Endotheliocytes
ECSCR.1.1	0	2.38049	0.905	0.058	0	Endotheliocytes
EGFL7.1	0	2.3716	0.897	0.163	0	Endotheliocytes
EPAS1.1	0	2.28416	0.972	0.409	0	Endotheliocytes
SLCO2A1.1	0	2.25484	0.771	0.077	0	Endotheliocytes
ANGPT2.1	0	2.23415	0.664	0.12	0	Endotheliocytes
ESAM.1	0	2.22944	0.904	0.174	0	Endotheliocytes
FAM167B.1	0	2.22306	0.776	0.043	0	Endotheliocytes
SPARCL1.1	0	2.22224	0.882	0.333	0	Endotheliocytes
TCF4.1	0	2.21621	0.908	0.215	0	Endotheliocytes
CD34.1	0	2.20624	0.847	0.091	0	Endotheliocytes
STC1.1	0	2.16712	0.65	0.197	0	Endotheliocytes
EDNRB.1	0	2.16434	0.799	0.184	0	Endotheliocytes
CD59.1	0	2.16248	0.985	0.716	0	Endotheliocytes
LDB2.1	0	2.12673	0.847	0.074	0	Endotheliocytes
AQP1.1	0	2.1245	0.667	0.261	0	Endotheliocytes
NOTCH4.1	0	2.12304	0.81	0.092	0	Endotheliocytes
HTRA1.1	0	2.08269	0.911	0.282	0	Endotheliocytes
TMEM204.1	0	2.04098	0.787	0.106	0	Endotheliocytes
EFNB2.1	0	2.03854	0.661	0.071	0	Endotheliocytes
NPDC1.1	0	2.02326	0.917	0.242	0	Endotheliocytes
CALCRL.1	0	2.02326	0.811	0.073	0	Endotheliocytes
TGFBR2.1	0	2.01713	0.843	0.17	0	Endotheliocytes
CA2.1	0	2.01325	0.691	0.248	0	Endotheliocytes
EMCN.1	0	2.00398	0.752	0.073	0	Endotheliocytes
KDR.1	0	1.98601	0.686	0.038	0	Endotheliocytes
CD93.1	0	1.97631	0.843	0.127	0	Endotheliocytes
GIMAP7.1	0	1.96484	0.8	0.087	0	Endotheliocytes
SEC14L1.1	0	1.94948	0.908	0.287	0	Endotheliocytes
PTPRB.1	0	1.93721	0.771	0.054	0	Endotheliocytes
COL4A2.1	0	1.9225	0.888	0.29	0	Endotheliocytes
EMP1.1	0	1.9013	0.817	0.176	0	Endotheliocytes
VAMP5.1	0	1.8969	0.937	0.537	0	Endotheliocytes
PCAT19.1	0	1.88912	0.7	0.039	0	Endotheliocytes
APOLD1.1	0	1.87732	0.815	0.205	0	Endotheliocytes
CCDC85B.1	0	1.87367	0.933	0.432	0	Endotheliocytes
PDGFD.1	0	1.8376	0.69	0.051	0	Endotheliocytes
ITGA6.1	0	1.82545	0.778	0.159	0	Endotheliocytes
GRB10.1	0	1.82254	0.784	0.143	0	Endotheliocytes
ICAM2.1	0	1.817	0.766	0.138	0	Endotheliocytes
CRIP2.1	0	1.81276	0.954	0.479	0	Endotheliocytes
CDH5.1	0	1.77099	0.76	0.044	0	Endotheliocytes
SPTBN1.1	0	1.76827	0.9	0.368	0	Endotheliocytes
BTNL9.1	0	1.76769	0.617	0.06	0	Endotheliocytes
COL15A1.1	0	1.74365	0.638	0.056	0	Endotheliocytes
CXorf36.1	0	1.74186	0.719	0.045	0	Endotheliocytes
GJA1.1	0	1.73441	0.69	0.05	0	Endotheliocytes
CDH13.1	0	1.72627	0.648	0.067	0	Endotheliocytes
IGFBP7.1	0	1.72203	0.999	0.768	0	Endotheliocytes
BCAM.1	0	1.72103	0.815	0.229	0	Endotheliocytes
TM4SF18	0	1.71986	0.697	0.157	0	Endotheliocytes
TMEM88.1	0	1.71484	0.659	0.077	0	Endotheliocytes
TSC22D1	0	1.7016	0.943	0.669	0	Endotheliocytes
FN1.1	0	1.69679	0.747	0.271	0	Endotheliocytes
MMRN2.1	0	1.67464	0.738	0.05	0	Endotheliocytes
ADGRF5.1	0	1.66115	0.752	0.134	0	Endotheliocytes
ITGB1.1	0	1.65815	0.977	0.595	0	Endotheliocytes
MYL12B.1	0	1.6518	0.994	0.833	0	Endotheliocytes
S1PR1.1	0	1.65136	0.715	0.06	0	Endotheliocytes
TACC1.1	0	1.65028	0.87	0.391	0	Endotheliocytes
ARHGAP29.1	0	1.63457	0.789	0.226	0	Endotheliocytes
CX3CL1	0	1.61846	0.694	0.174	0	Endotheliocytes
IFITM3.1	0	1.56311	0.997	0.848	0	Endotheliocytes
MTUS1.1	0	1.55764	0.721	0.123	0	Endotheliocytes
HLA-E.1	0	1.54411	0.997	0.885	0	Endotheliocytes
GIMAP4.1	0	1.5378	0.743	0.124	0	Endotheliocytes
MGP.1	0	1.5218	0.897	0.318	0	Endotheliocytes
PTRF.1	0	1.5159	0.88	0.339	0	Endotheliocytes
CD99.1	0	1.50861	0.91	0.568	0	Endotheliocytes
GNAI2.1	0	1.50518	0.882	0.389	0	Endotheliocytes
SOX18.1	0	1.50124	0.571	0.029	0	Endotheliocytes
CYYR1.1	0	1.487	0.671	0.032	0	Endotheliocytes
F2RL3.1	0	1.47339	0.538	0.03	0	Endotheliocytes
PINK1.1	0	1.46736	0.717	0.169	0	Endotheliocytes
SEMA3F.1	0	1.46512	0.642	0.063	0	Endotheliocytes
HES1	0	1.4479	0.895	0.538	0	Endotheliocytes
SH3BP5.1	0	1.4447	0.725	0.194	0	Endotheliocytes
DOCK9.1	0	1.44424	0.668	0.066	0	Endotheliocytes
TM4SF1.1	0	1.44366	0.902	0.353	0	Endotheliocytes
MPZL2.1	0	1.4364	0.689	0.119	0	Endotheliocytes
CD9.1	0	1.42472	0.915	0.632	0	Endotheliocytes
FYN.1	0	1.40095	0.681	0.134	0	Endotheliocytes
GNAS.1	0	1.39955	0.961	0.669	0	Endotheliocytes
STOM.1	0	1.39229	0.87	0.517	0	Endotheliocytes
INHBB.1	0	1.38966	0.472	0.043	0	Endotheliocytes
IDO1.1	0	1.38201	0.319	0.045	0	Endotheliocytes
CALM1.1	0	1.36855	0.982	0.825	0	Endotheliocytes
CDA.1	0	1.36616	0.6	0.075	0	Endotheliocytes
HEG1.1	0	1.36473	0.612	0.075	0	Endotheliocytes
PIK3R3.1	0	1.35275	0.611	0.061	0	Endotheliocytes
YWHAH.1	0	1.35258	0.879	0.58	0	Endotheliocytes
MGST2.1	0	1.35256	0.859	0.445	0	Endotheliocytes
PCDH17.1	0	1.34974	0.564	0.033	0	Endotheliocytes
NRP1.1	0	1.34787	0.744	0.304	0	Endotheliocytes
MARCKSL1.1	0	1.34488	0.788	0.267	0	Endotheliocytes
PALMD.1	0	1.33989	0.582	0.024	0	Endotheliocytes
RHOC.1	0	1.33708	0.936	0.607	0	Endotheliocytes
FAM198B.1	0	1.3308	0.592	0.069	0	Endotheliocytes
NFIB	0	1.31894	0.798	0.35	0	Endotheliocytes
SERPINE1.1	0	1.31815	0.563	0.147	0	Endotheliocytes
ETS1.1	0	1.30731	0.734	0.236	0	Endotheliocytes
SRP14.1	0	1.30605	0.994	0.931	0	Endotheliocytes
COL8A1.1	0	1.2958	0.479	0.045	0	Endotheliocytes
IFITM2.1	0	1.29404	0.974	0.713	0	Endotheliocytes
WWTR1	0	1.2926	0.787	0.288	0	Endotheliocytes
MYL12A.1	0	1.28931	0.989	0.841	0	Endotheliocytes
ITPRIP.1	0	1.28644	0.656	0.132	0	Endotheliocytes
PLXND1.1	0	1.28567	0.671	0.133	0	Endotheliocytes
LMO2.1	0	1.28307	0.589	0.055	0	Endotheliocytes
S100A16.1	0	1.27899	0.811	0.334	0	Endotheliocytes
TSPAN7.1	0	1.26791	0.544	0.062	0	Endotheliocytes
PDLIM1	0	1.26195	0.822	0.473	0	Endotheliocytes
RAB13	0	1.25805	0.875	0.54	0	Endotheliocytes
LAMA4.1	0	1.25328	0.637	0.146	0	Endotheliocytes
NEAT1.1	0	1.24686	0.998	0.952	0	Endotheliocytes
DLL4.1	0	1.24645	0.521	0.031	0	Endotheliocytes
IL3RA.1	0	1.2402	0.57	0.038	0	Endotheliocytes
TMEM255B.1	0	1.23902	0.618	0.061	0	Endotheliocytes
MSN.1	0	1.2375	0.843	0.429	0	Endotheliocytes
KLF2.1	0	1.23712	0.812	0.408	0	Endotheliocytes
ROBO4.1	0	1.23552	0.555	0.029	0	Endotheliocytes
TIE1.1	0	1.22107	0.59	0.03	0	Endotheliocytes
TNFRSF4.1	0	1.2174	0.524	0.075	0	Endotheliocytes
EVA1B.1	0	1.21635	0.608	0.13	0	Endotheliocytes
FSTL1.1	0	1.21624	0.675	0.223	0	Endotheliocytes
SLC44A2.1	0	1.21343	0.64	0.134	0	Endotheliocytes
SPOCK2.1	0	1.21315	0.511	0.087	0	Endotheliocytes
KCNN3.1	0	1.21268	0.549	0.028	0	Endotheliocytes
EMP2.1	0	1.21238	0.692	0.188	0	Endotheliocytes
SERPINI1.1	0	1.21209	0.412	0.106	0	Endotheliocytes
CTNNB1.1	0	1.21141	0.754	0.31	0	Endotheliocytes
ID1.1	0	1.21032	0.73	0.332	0	Endotheliocytes
ITGA5.1	0	1.20869	0.648	0.126	0	Endotheliocytes
GAS6.1	0	1.20473	0.717	0.283	0	Endotheliocytes
TP53I11.1	0	1.19692	0.509	0.061	0	Endotheliocytes
FZD4.1	0	1.19525	0.634	0.127	0	Endotheliocytes
CDC37.1	0	1.18775	0.879	0.535	0	Endotheliocytes
EFNA1	0	1.18562	0.724	0.32	0	Endotheliocytes
TSPAN13.1	0	1.18399	0.527	0.064	0	Endotheliocytes
NTN4.1	0	1.17724	0.384	0.093	0	Endotheliocytes
ELK3.1	0	1.17571	0.593	0.068	0	Endotheliocytes
LRRC32.1	0	1.17118	0.538	0.079	0	Endotheliocytes
SLC2A3.1	0	1.16965	0.824	0.549	0	Endotheliocytes
NOSTRIN.1	0	1.16813	0.603	0.138	0	Endotheliocytes
SWAP70.1	0	1.15856	0.659	0.202	0	Endotheliocytes
FSCN1.1	0	1.14948	0.531	0.088	0	Endotheliocytes
FOLH1.1	0	1.14733	0.391	0.029	0	Endotheliocytes
LIMCH1	0	1.1446	0.528	0.116	0	Endotheliocytes
PTPRG.1	0	1.14373	0.582	0.127	0	Endotheliocytes
NAA38.1	0	1.14029	0.801	0.448	0	Endotheliocytes
CRIM1	0	1.1354	0.599	0.26	0	Endotheliocytes
ACVRL1.1	0	1.13422	0.568	0.058	0	Endotheliocytes
CMTM8.1	0	1.13337	0.498	0.045	0	Endotheliocytes
FAM107A.1	0	1.12964	0.472	0.036	0	Endotheliocytes
EHD4.1	0	1.12247	0.651	0.184	0	Endotheliocytes
RFK.1	0	1.11737	0.54	0.138	0	Endotheliocytes
TIMP2.1	0	1.1148	0.732	0.238	0	Endotheliocytes
GFOD1.1	0	1.10122	0.541	0.052	0	Endotheliocytes
MCAM.1	0	1.09958	0.673	0.196	0	Endotheliocytes
IVNS1ABP	0	1.09618	0.728	0.441	0	Endotheliocytes
UNC5B.1	0	1.09368	0.493	0.07	0	Endotheliocytes
DOCK6.1	0	1.09315	0.556	0.079	0	Endotheliocytes
NID1.1	0	1.08897	0.614	0.147	0	Endotheliocytes
DUSP6	0	1.08689	0.638	0.214	0	Endotheliocytes
ECE1.1	0	1.08462	0.613	0.111	0	Endotheliocytes
TMTC1.1	0	1.08383	0.473	0.046	0	Endotheliocytes
DYSF.1	0	1.08299	0.517	0.054	0	Endotheliocytes
MXD4.1	0	1.0808	0.659	0.248	0	Endotheliocytes
RAPGEF5.1	0	1.08037	0.538	0.063	0	Endotheliocytes
TMEM150C.1	0	1.07882	0.421	0.03	0	Endotheliocytes
CAV1	0	1.07671	0.773	0.43	0	Endotheliocytes
AES.1	0	1.07446	0.768	0.424	0	Endotheliocytes
C2CD4B	0	1.06824	0.299	0.029	0	Endotheliocytes
IPO11.1	0	1.05791	0.534	0.055	0	Endotheliocytes
IGFBP4	0	1.05176	0.926	0.559	0	Endotheliocytes
SPRY4.1	0	1.0492	0.481	0.081	0	Endotheliocytes
F2R.1	0	1.04774	0.572	0.098	0	Endotheliocytes
LUZP1.1	0	1.03954	0.614	0.17	0	Endotheliocytes
TSPAN14.1	0	1.03236	0.633	0.205	0	Endotheliocytes
UACA.1	0	1.02832	0.624	0.218	0	Endotheliocytes
JAG2.1	0	1.02355	0.461	0.032	0	Endotheliocytes
APLP2.1	0	1.02075	0.878	0.619	0	Endotheliocytes
C8orf4.1	0	1.01827	0.484	0.113	0	Endotheliocytes
MEF2C.1	0	1.01735	0.686	0.227	0	Endotheliocytes
SMTN.1	0	1.01662	0.544	0.125	0	Endotheliocytes
MAGI1.1	0	1.01618	0.487	0.047	0	Endotheliocytes
LIMS2.1	0	1.01253	0.5	0.053	0	Endotheliocytes
KIAA0355.1	0	1.01052	0.55	0.097	0	Endotheliocytes
SERPINB6.1	0	1.00946	0.803	0.521	0	Endotheliocytes
GBP4.1	0	1.00726	0.527	0.148	0	Endotheliocytes
ERG.1	0	1.00691	0.5	0.022	0	Endotheliocytes
FAM101B.1	0	1.00302	0.46	0.033	0	Endotheliocytes
ARL15.1	0	1.00077	0.443	0.061	0	Endotheliocytes
RND1.1	0	0.99941	0.329	0.061	0	Endotheliocytes
RPS6KA2.1	0	0.995533	0.477	0.056	0	Endotheliocytes
MYCT1.1	0	0.992274	0.478	0.02	0	Endotheliocytes
PLXNA2.1	0	0.986787	0.493	0.065	0	Endotheliocytes
TMEM233.1	0	0.986561	0.43	0.03	0	Endotheliocytes
ASAP1.1	0	0.983821	0.594	0.176	0	Endotheliocytes
CDC42EP3.1	0	0.983345	0.559	0.136	0	Endotheliocytes
LRRC8A.1	0	0.978164	0.552	0.128	0	Endotheliocytes
HEY1.1	0	0.977339	0.405	0.047	0	Endotheliocytes
KLF9	0	0.973825	0.728	0.384	0	Endotheliocytes
PLAT.1	0	0.973812	0.342	0.074	0	Endotheliocytes
BMPR2.1	0	0.971404	0.534	0.139	0	Endotheliocytes
RAB11A	0	0.970367	0.775	0.454	0	Endotheliocytes
WARS.1	0	0.968976	0.522	0.167	0	Endotheliocytes
CDC42EP5.1	0	0.96484	0.467	0.038	0	Endotheliocytes
SEC62	0	0.963813	0.924	0.713	0	Endotheliocytes
TNS2.1	0	0.962542	0.571	0.153	0	Endotheliocytes
RPGR.1	0	0.961186	0.453	0.063	0	Endotheliocytes
H1FX.1	0	0.957186	0.657	0.276	0	Endotheliocytes
LAMC1.1	0	0.956533	0.59	0.182	0	Endotheliocytes
ANGPTL2.1	0	0.956262	0.377	0.049	0	Endotheliocytes
PPFIBP1	0	0.953933	0.581	0.223	0	Endotheliocytes
RASIP1.1	0	0.953206	0.47	0.027	0	Endotheliocytes
RDX	0	0.949907	0.73	0.425	0	Endotheliocytes
JUP	0	0.948566	0.499	0.097	0	Endotheliocytes
KLHL5.1	0	0.944306	0.51	0.1	0	Endotheliocytes
GMFG.1	0	0.941565	0.789	0.381	0	Endotheliocytes
DLL1.1	0	0.940311	0.372	0.031	0	Endotheliocytes
HECW2.1	0	0.939638	0.43	0.024	0	Endotheliocytes
ZEB1.1	0	0.938522	0.526	0.098	0	Endotheliocytes
RGS3.1	0	0.937728	0.452	0.067	0	Endotheliocytes
NASP.1	0	0.936521	0.662	0.301	0	Endotheliocytes
KIAA1462.1	0	0.935743	0.433	0.029	0	Endotheliocytes
CD81.1	0	0.934548	0.89	0.624	0	Endotheliocytes
ITGA1.1	0	0.933075	0.611	0.22	0	Endotheliocytes
TMEM50A.1	0	0.932844	0.83	0.513	0	Endotheliocytes
NQO1	0	0.928459	0.481	0.114	0	Endotheliocytes
CPNE2.1	0	0.924678	0.5	0.072	0	Endotheliocytes
JAG1.1	0	0.921863	0.598	0.222	0	Endotheliocytes
MCF2L	0	0.910859	0.484	0.096	0	Endotheliocytes
TFF3	0	0.909932	0.32	0.03	0	Endotheliocytes
KCNE3.1	0	0.906692	0.357	0.063	0	Endotheliocytes
IFI6.1	0	0.904989	0.748	0.423	0	Endotheliocytes
HMGB1.1	0	0.90159	0.979	0.866	0	Endotheliocytes
CNN3	0	0.90099	0.829	0.5	0	Endotheliocytes
PTPN14	0	0.90077	0.509	0.14	0	Endotheliocytes
HEBP1.1	0	0.898286	0.594	0.265	0	Endotheliocytes
ADAM15.1	0	0.897423	0.444	0.102	0	Endotheliocytes
PHACTR2.1	0	0.894249	0.557	0.152	0	Endotheliocytes
FKBP9	0	0.893765	0.559	0.174	0	Endotheliocytes
LIFR	0	0.89035	0.451	0.161	0	Endotheliocytes
GPR4.1	0	0.887328	0.482	0.071	0	Endotheliocytes
RABAC1.1	0	0.887149	0.872	0.594	0	Endotheliocytes
ADD1.1	0	0.8862	0.584	0.265	0	Endotheliocytes
JAM2.1	0	0.883725	0.434	0.035	0	Endotheliocytes
NGFRAP1	0	0.883037	0.863	0.536	0	Endotheliocytes
FEZ2.1	0	0.882226	0.635	0.284	0	Endotheliocytes
PXDN.1	0	0.878549	0.409	0.05	0	Endotheliocytes
ARGLU1.1	0	0.877145	0.72	0.447	0	Endotheliocytes
TJP1	0	0.876254	0.555	0.167	0	Endotheliocytes
ANKRD11.1	0	0.875207	0.664	0.329	0	Endotheliocytes
ABCG1.1	0	0.874072	0.501	0.124	0	Endotheliocytes
OAZ2.1	0	0.873828	0.747	0.457	0	Endotheliocytes
ACTN4.1	0	0.873405	0.737	0.405	0	Endotheliocytes
TPM3.1	0	0.872723	0.856	0.582	0	Endotheliocytes
UPP1.1	0	0.869386	0.669	0.34	0	Endotheliocytes
PTPRM	0	0.866578	0.548	0.166	0	Endotheliocytes
SHANK3.1	0	0.865841	0.415	0.038	0	Endotheliocytes
MYO6	0	0.864859	0.537	0.184	0	Endotheliocytes
YWHAB.1	0	0.864136	0.904	0.685	0	Endotheliocytes
DHRS3	0	0.863886	0.49	0.19	0	Endotheliocytes
GALNT18	0	0.863433	0.45	0.095	0	Endotheliocytes
SOX17.1	0	0.862445	0.342	0.017	0	Endotheliocytes
GUK1	0	0.861547	0.964	0.852	0	Endotheliocytes
LMCD1.1	0	0.860997	0.421	0.086	0	Endotheliocytes
ACE.1	0	0.857455	0.349	0.041	0	Endotheliocytes
ARRDC2.1	0	0.855569	0.523	0.227	0	Endotheliocytes
APLNR.1	0	0.854838	0.321	0.025	0	Endotheliocytes
LAMB1.1	0	0.853668	0.438	0.073	0	Endotheliocytes
TMA7.1	0	0.85339	0.958	0.819	0	Endotheliocytes
ARHGEF7.1	0	0.849853	0.516	0.178	0	Endotheliocytes
WASF2.1	0	0.849347	0.772	0.481	0	Endotheliocytes
PREX1.1	0	0.847934	0.49	0.114	0	Endotheliocytes
NAA10.1	0	0.84674	0.685	0.377	0	Endotheliocytes
UTRN.1	0	0.84459	0.579	0.207	0	Endotheliocytes
PEA15.1	0	0.841959	0.666	0.313	0	Endotheliocytes
GIMAP6.1	0	0.839054	0.432	0.037	0	Endotheliocytes
ITGB5.1	0	0.839049	0.462	0.094	0	Endotheliocytes
TMCC3.1	0	0.833581	0.451	0.072	0	Endotheliocytes
FGFR1	0	0.833364	0.52	0.196	0	Endotheliocytes
MAP4.1	0	0.829861	0.599	0.263	0	Endotheliocytes
PLEKHG1.1	0	0.828872	0.414	0.029	0	Endotheliocytes
LEPROT.1	0	0.826993	0.746	0.437	0	Endotheliocytes
RBMS1.1	0	0.826469	0.679	0.343	0	Endotheliocytes
EID1.1	0	0.826206	0.937	0.715	0	Endotheliocytes
COX7A1.1	0	0.822662	0.739	0.33	0	Endotheliocytes
KTN1.1	0	0.821605	0.803	0.543	0	Endotheliocytes
KANK3	0	0.820719	0.427	0.051	0	Endotheliocytes
FLT4.1	0	0.820601	0.402	0.026	0	Endotheliocytes
PIK3C2A.1	0	0.819972	0.49	0.157	0	Endotheliocytes
MRPL33	0	0.819048	0.817	0.597	0	Endotheliocytes
GABARAPL2.1	0	0.816776	0.858	0.655	0	Endotheliocytes
ELMO1.1	0	0.816379	0.491	0.11	0	Endotheliocytes
TMEM184B.1	0	0.81554	0.473	0.101	0	Endotheliocytes
SCARF1.1	0	0.814842	0.424	0.046	0	Endotheliocytes
DAD1	0	0.814556	0.895	0.701	0	Endotheliocytes
TNFAIP8L1.1	0	0.814417	0.411	0.067	0	Endotheliocytes
CASKIN2.1	0	0.813904	0.393	0.037	0	Endotheliocytes
RASGRP3.1	0	0.813335	0.437	0.103	0	Endotheliocytes
SULF2.1	0	0.812467	0.442	0.095	0	Endotheliocytes
VGLL4.1	0	0.811233	0.517	0.156	0	Endotheliocytes
DGKH.1	0	0.809826	0.47	0.115	0	Endotheliocytes
RHOA.1	0	0.80646	0.941	0.721	0	Endotheliocytes
LAYN.1	0	0.805043	0.379	0.034	0	Endotheliocytes
GIMAP1.1	0	0.804425	0.444	0.065	0	Endotheliocytes
MYH9.1	0	0.802908	0.761	0.423	0	Endotheliocytes
RASAL2.1	0	0.801312	0.469	0.121	0	Endotheliocytes
TAX1BP3.1	0	0.79655	0.599	0.266	0	Endotheliocytes
RBMS2.1	0	0.796526	0.46	0.103	0	Endotheliocytes
JAM3.1	0	0.796307	0.42	0.044	0	Endotheliocytes
AP1S2.1	0	0.795074	0.625	0.261	0	Endotheliocytes
PITPNC1.1	0	0.794733	0.493	0.125	0	Endotheliocytes
DPYSL2.1	0	0.792992	0.608	0.295	0	Endotheliocytes
ITM2A.1	0	0.790819	0.422	0.096	0	Endotheliocytes
PSMA7.1	0	0.790583	0.946	0.81	0	Endotheliocytes
BCL6B.1	0	0.790579	0.387	0.021	0	Endotheliocytes
ARHGEF12	0	0.789595	0.595	0.269	0	Endotheliocytes
ZBTB16	0	0.787028	0.68	0.353	0	Endotheliocytes
DLC1.1	0	0.784049	0.457	0.121	0	Endotheliocytes
FRMD8.1	0	0.78112	0.432	0.103	0	Endotheliocytes
HDAC7	0	0.779392	0.474	0.108	0	Endotheliocytes
PGM2L1.1	0	0.779388	0.396	0.067	0	Endotheliocytes
MACF1.1	0	0.778076	0.576	0.234	0	Endotheliocytes
PNP.1	0	0.776577	0.508	0.173	0	Endotheliocytes
PVRL2	0	0.775856	0.638	0.307	0	Endotheliocytes
TMEM47.1	0	0.775106	0.444	0.154	0	Endotheliocytes
PXN	0	0.774608	0.495	0.158	0	Endotheliocytes
PCDH12.1	0	0.774572	0.364	0.016	0	Endotheliocytes
FGD5.1	0	0.772156	0.415	0.042	0	Endotheliocytes
LIMA1.1	0	0.771256	0.526	0.2	0	Endotheliocytes
THBD.1	0	0.770875	0.49	0.152	0	Endotheliocytes
LAMP1.1	0	0.767974	0.773	0.478	0	Endotheliocytes
ADAMTS4.1	0	0.767583	0.513	0.178	0	Endotheliocytes
EXOC3L2	0	0.767468	0.336	0.013	0	Endotheliocytes
GABRD.1	0	0.765118	0.307	0.028	0	Endotheliocytes
TEK	0	0.763125	0.355	0.015	0	Endotheliocytes
RILPL2.1	0	0.762985	0.667	0.299	0	Endotheliocytes
PARVB.1	0	0.7619	0.504	0.162	0	Endotheliocytes
SASH1.1	0	0.759953	0.47	0.123	0	Endotheliocytes
NUAK1.1	0	0.756154	0.353	0.026	0	Endotheliocytes
RAPGEF4	0	0.755437	0.327	0.02	0	Endotheliocytes
REEP3.1	0	0.752114	0.548	0.235	0	Endotheliocytes
ARPC5L.1	0	0.750833	0.591	0.275	0	Endotheliocytes
YES1	0	0.750415	0.422	0.095	0	Endotheliocytes
C4orf32.1	0	0.745047	0.456	0.147	0	Endotheliocytes
NCOA3.1	0	0.743096	0.445	0.122	0	Endotheliocytes
ADIPOR2.1	0	0.742518	0.436	0.119	0	Endotheliocytes
NDUFA4	0	0.742096	0.962	0.834	0	Endotheliocytes
PRKCH.1	0	0.740295	0.444	0.079	0	Endotheliocytes
THSD7A	0	0.739346	0.36	0.079	0	Endotheliocytes
IL4R.1	0	0.738841	0.476	0.142	0	Endotheliocytes
PLLP	0	0.737034	0.316	0.063	0	Endotheliocytes
TMEM173.1	0	0.735683	0.546	0.21	0	Endotheliocytes
SEPN1.1	0	0.730669	0.412	0.078	0	Endotheliocytes
FAM43A.1	0	0.728652	0.399	0.085	0	Endotheliocytes
PCGF2	0	0.728328	0.435	0.097	0	Endotheliocytes
EPHB4	0	0.719991	0.371	0.03	0	Endotheliocytes
LAMB2.1	0	0.717061	0.558	0.238	0	Endotheliocytes
MSX1	0	0.713647	0.339	0.042	0	Endotheliocytes
HLA-C.1	0	0.708323	0.999	0.979	0	Endotheliocytes
MAP4K4.1	0	0.704717	0.48	0.183	0	Endotheliocytes
PDE2A.1	0	0.703372	0.347	0.027	0	Endotheliocytes
PDGFB.1	0	0.697065	0.371	0.087	0	Endotheliocytes
SHROOM4	0	0.696902	0.364	0.035	0	Endotheliocytes
MMP2.1	0	0.693637	0.272	0.052	0	Endotheliocytes
ARHGEF10	0	0.693573	0.372	0.08	0	Endotheliocytes
GPIHBP1	0	0.693146	0.256	0.011	0	Endotheliocytes
AFAP1L1	0	0.691864	0.359	0.028	0	Endotheliocytes
MAPK3	0	0.685616	0.448	0.143	0	Endotheliocytes
HLA-B.1	0	0.685506	1	0.974	0	Endotheliocytes
MYL6.1	0	0.684572	0.999	0.981	0	Endotheliocytes
SH2D3C.1	0	0.683526	0.349	0.029	0	Endotheliocytes
THEM6	0	0.682347	0.347	0.073	0	Endotheliocytes
TRIOBP	0	0.680291	0.478	0.172	0	Endotheliocytes
SNRK.1	0	0.677317	0.447	0.122	0	Endotheliocytes
NPR1	0	0.671349	0.356	0.045	0	Endotheliocytes
PPM1F.1	0	0.667391	0.38	0.071	0	Endotheliocytes
ADGRL2	0	0.666049	0.354	0.063	0	Endotheliocytes
MATN2	0	0.665539	0.283	0.022	0	Endotheliocytes
DENND3.1	0	0.662837	0.417	0.112	0	Endotheliocytes
HAPLN1	0	0.662717	0.175	0.01	0	Endotheliocytes
HMBOX1.1	0	0.660582	0.406	0.102	0	Endotheliocytes
ITGA8	0	0.656916	0.301	0.013	0	Endotheliocytes
TSPAN15.1	0	0.655113	0.348	0.073	0	Endotheliocytes
CTTNBP2NL.1	0	0.652696	0.404	0.108	0	Endotheliocytes
DPYSL3	0	0.65246	0.323	0.024	0	Endotheliocytes
SIPA1L2.1	0	0.650716	0.376	0.082	0	Endotheliocytes
GIMAP8	0	0.650606	0.326	0.027	0	Endotheliocytes
CNOT6L.1	0	0.647772	0.457	0.157	0	Endotheliocytes
HOXD9	0	0.647511	0.314	0.049	0	Endotheliocytes
SEMA3G	0	0.647127	0.209	0.014	0	Endotheliocytes
ST3GAL4.1	0	0.637978	0.352	0.076	0	Endotheliocytes
RP11-382A20.3.1	0	0.636059	0.368	0.067	0	Endotheliocytes
NOTCH1	0	0.634617	0.367	0.078	0	Endotheliocytes
EFNB1	0	0.633508	0.341	0.083	0	Endotheliocytes
NOVA2	0	0.628629	0.325	0.014	0	Endotheliocytes
RASA4	0	0.627313	0.301	0.041	0	Endotheliocytes
ENTPD1.1	0	0.627176	0.478	0.159	0	Endotheliocytes
PTMA.1	0	0.626939	1	0.997	0	Endotheliocytes
PRDM1.1	0	0.62568	0.405	0.118	0	Endotheliocytes
RIMKLB	0	0.624942	0.368	0.104	0	Endotheliocytes
ABI3.1	0	0.624177	0.441	0.123	0	Endotheliocytes
B2M.1	0	0.622569	1	0.999	0	Endotheliocytes
LOXL2	0	0.621417	0.327	0.08	0	Endotheliocytes
GFOD2	0	0.620146	0.357	0.069	0	Endotheliocytes
LINC01235	0	0.615531	0.206	0.01	0	Endotheliocytes
CETP	0	0.615157	0.259	0.027	0	Endotheliocytes
CFL1.1	0	0.614523	0.994	0.94	0	Endotheliocytes
APOL3.1	0	0.613985	0.368	0.099	0	Endotheliocytes
PIEZO1	0	0.612774	0.409	0.123	0	Endotheliocytes
ARHGEF15	0	0.609362	0.307	0.016	0	Endotheliocytes
SNCG	0	0.609332	0.549	0.193	0	Endotheliocytes
EPB41L4A	0	0.608888	0.377	0.114	0	Endotheliocytes
GAS2L1	0	0.606426	0.365	0.089	0	Endotheliocytes
SHE	0	0.603006	0.305	0.02	0	Endotheliocytes
PLS3.1	0	0.601632	0.436	0.118	0	Endotheliocytes
NDST1	0	0.601517	0.341	0.063	0	Endotheliocytes
GALNT15	0	0.592377	0.283	0.014	0	Endotheliocytes
MYO10	0	0.591672	0.333	0.075	0	Endotheliocytes
HRCT1	0	0.590171	0.292	0.055	0	Endotheliocytes
TAOK2	0	0.59015	0.362	0.075	0	Endotheliocytes
HOPX.1	0	0.589071	0.337	0.078	0	Endotheliocytes
VEGFC	0	0.584593	0.217	0.011	0	Endotheliocytes
RAPGEF3	0	0.584272	0.32	0.029	0	Endotheliocytes
BTBD3	0	0.581864	0.32	0.055	0	Endotheliocytes
RGL2	0	0.578924	0.4	0.122	0	Endotheliocytes
HSPA12B	0	0.578299	0.29	0.01	0	Endotheliocytes
ATOH8	0	0.578115	0.252	0.035	0	Endotheliocytes
FLI1.1	0	0.572153	0.341	0.065	0	Endotheliocytes
MANSC1	0	0.570922	0.318	0.033	0	Endotheliocytes
MECOM	0	0.570726	0.287	0.027	0	Endotheliocytes
PTPRN2	0	0.563726	0.351	0.083	0	Endotheliocytes
BOC	0	0.558728	0.28	0.021	0	Endotheliocytes
DNASE1L3	0	0.55323	0.19	0.018	0	Endotheliocytes
TANC1	0	0.547147	0.316	0.062	0	Endotheliocytes
IL15RA	0	0.546733	0.319	0.065	0	Endotheliocytes
SEMA6B	0	0.546352	0.306	0.04	0	Endotheliocytes
CARD8.1	0	0.544667	0.382	0.11	0	Endotheliocytes
ADCY4	0	0.544476	0.294	0.028	0	Endotheliocytes
ICA1	0	0.543261	0.314	0.047	0	Endotheliocytes
LYVE1	0	0.542187	0.201	0.018	0	Endotheliocytes
SHC2	0	0.538975	0.29	0.049	0	Endotheliocytes
FAM110D	0	0.537406	0.262	0.013	0	Endotheliocytes
RHOJ	0	0.53616	0.292	0.029	0	Endotheliocytes
MAP3K6	0	0.525146	0.296	0.052	0	Endotheliocytes
DCHS1	0	0.523472	0.269	0.017	0	Endotheliocytes
FMNL3.1	0	0.522859	0.319	0.067	0	Endotheliocytes
EML1	0	0.519398	0.269	0.032	0	Endotheliocytes
STAB1.1	0	0.515946	0.387	0.1	0	Endotheliocytes
ADAMTS5	0	0.514453	0.239	0.021	0	Endotheliocytes
SOX7	0	0.514162	0.234	0.014	0	Endotheliocytes
TBCD	0	0.512381	0.321	0.077	0	Endotheliocytes
TBXA2R	0	0.51105	0.253	0.013	0	Endotheliocytes
RP11-768F21.1	0	0.509049	0.257	0.018	0	Endotheliocytes
NAV1	0	0.508877	0.291	0.046	0	Endotheliocytes
CD200	0	0.508274	0.295	0.067	0	Endotheliocytes
TMOD2	0	0.505881	0.26	0.029	0	Endotheliocytes
CLEC1A	0	0.505677	0.255	0.015	0	Endotheliocytes
CEACAM1	0	0.505035	0.208	0.016	0	Endotheliocytes
RPS2.1	0	-0.73708	0.993	0.997	0	Endotheliocytes
ATP5G2.1	0	-0.77262	0.886	0.95	0	Endotheliocytes
RPL13.1	0	-0.785332	0.999	0.999	0	Endotheliocytes
RPL21.1	0	-0.786724	0.998	0.996	0	Endotheliocytes
PCBD1.1	0	-0.921391	0.136	0.533	0	Endotheliocytes
RPLP0.1	0	-0.997722	0.947	0.984	0	Endotheliocytes
NPM1.1	0	-1.07235	0.883	0.927	0	Endotheliocytes
RPL37.1	0	-1.08813	0.99	0.996	0	Endotheliocytes
PEBP1.1	0	-1.09631	0.617	0.787	0	Endotheliocytes
CAMK2N1.1	0	-1.20107	0.086	0.465	0	Endotheliocytes
NUPR1.1	0	-1.2182	0.136	0.512	0	Endotheliocytes
CHCHD10.1	0	-1.30619	0.373	0.773	0	Endotheliocytes
CA9.1	0	-1.40403	0.078	0.452	0	Endotheliocytes
TYMP	0	-1.4272	0.356	0.714	0	Endotheliocytes
HSPE1.1	0	-1.44704	0.772	0.891	0	Endotheliocytes
SPINT2.1	0	-1.47502	0.123	0.62	0	Endotheliocytes
HSPD1	0	-1.51717	0.505	0.781	0	Endotheliocytes
FTH1	0	-1.79184	0.999	0.999	0	Endotheliocytes
RARRES2.1	0	-1.83633	0.257	0.589	0	Endotheliocytes
KRT18.1	0	-1.8475	0.207	0.544	0	Endotheliocytes
CXCL14.1	0	-1.89962	0.108	0.473	0	Endotheliocytes
FTL.1	0	-2.0356	0.997	0.997	0	Endotheliocytes
RNASET2.1	0	-2.03974	0.301	0.695	0	Endotheliocytes
SERPINA1.1	0	-2.1142	0.437	0.75	0	Endotheliocytes
BIRC3.1	0	-2.17468	0.156	0.535	0	Endotheliocytes
TMEM176A.1	0	-2.2956	0.26	0.685	0	Endotheliocytes
TMEM176B.1	0	-2.29652	0.263	0.725	0	Endotheliocytes
FABP7.1	0	-2.39867	0.082	0.449	0	Endotheliocytes
CD24.1	0	-2.47019	0.293	0.611	0	Endotheliocytes
CRYAB.1	0	-3.00765	0.783	0.841	0	Endotheliocytes
NDUFA4L2.1	0	-3.18512	0.547	0.789	0	Endotheliocytes
RPL10.1	7.72995e-306	-0.834763	0.998	1	1.77549e-301	Endotheliocytes
MGAT4A.1	1.02352e-304	0.651533	0.516	0.211	2.35092e-300	Endotheliocytes
ODF2L.1	1.09372e-304	0.677258	0.469	0.176	2.51216e-300	Endotheliocytes
HNMT.1	6.50745e-304	-0.772035	0.053	0.431	1.4947e-299	Endotheliocytes
MLLT4	1.18357e-303	0.600708	0.409	0.137	2.71854e-299	Endotheliocytes
PTPN12.1	6.87795e-303	0.741168	0.57	0.271	1.5798e-298	Endotheliocytes
ADGRG1	1.49389e-302	0.680612	0.52	0.219	3.43132e-298	Endotheliocytes
BNIP3.1	3.99628e-301	-1.54305	0.273	0.579	9.17907e-297	Endotheliocytes
TGM2.1	6.43861e-301	0.768336	0.633	0.297	1.47888e-296	Endotheliocytes
TMEM109.1	6.02406e-300	0.714307	0.557	0.259	1.38367e-295	Endotheliocytes
LGALS3BP	8.53114e-300	-1.16374	0.114	0.488	1.95952e-295	Endotheliocytes
SNX10.1	9.19051e-300	-0.835352	0.049	0.418	2.11097e-295	Endotheliocytes
FDPS	1.26906e-298	0.784495	0.655	0.372	2.91491e-294	Endotheliocytes
LBH.1	3.0715e-298	0.767003	0.437	0.147	7.05494e-294	Endotheliocytes
PROCR	3.44787e-298	0.766365	0.457	0.173	7.91941e-294	Endotheliocytes
COX6C	4.5977e-298	0.627686	0.957	0.862	1.05605e-293	Endotheliocytes
JMJD1C.1	4.93566e-298	0.880064	0.659	0.372	1.13367e-293	Endotheliocytes
UGT2B7.1	2.257e-297	-1.09002	0.055	0.419	5.18409e-293	Endotheliocytes
COX17.1	4.86519e-297	0.803515	0.815	0.594	1.11748e-292	Endotheliocytes
TGFBR3	1.07945e-296	0.523087	0.28	0.064	2.47939e-292	Endotheliocytes
TMOD3	1.26277e-295	0.673696	0.5	0.21	2.90046e-291	Endotheliocytes
PPIC	1.46297e-295	0.733808	0.571	0.261	3.36029e-291	Endotheliocytes
ATP1B1.1	1.90635e-295	-1.81119	0.425	0.662	4.3787e-291	Endotheliocytes
BCAP29.1	5.7671e-295	0.748744	0.571	0.274	1.32465e-290	Endotheliocytes
RBMS3.1	9.51754e-295	0.506659	0.347	0.097	2.18608e-290	Endotheliocytes
LINC01320.1	1.71099e-294	-1.4207	0.068	0.429	3.92997e-290	Endotheliocytes
FXYD2.1	3.78982e-294	-1.57935	0.203	0.53	8.70484e-290	Endotheliocytes
CLIC4	1.45742e-293	0.757714	0.674	0.379	3.34755e-289	Endotheliocytes
CD46.1	3.48658e-293	0.885482	0.657	0.392	8.00833e-289	Endotheliocytes
BAIAP2	1.0222e-292	0.69643	0.475	0.188	2.34789e-288	Endotheliocytes
OSBPL1A	1.39717e-292	0.891279	0.509	0.234	3.20917e-288	Endotheliocytes
ABHD17A.1	2.227e-292	0.639519	0.471	0.187	5.11519e-288	Endotheliocytes
NUCB2	6.07371e-292	0.770002	0.645	0.352	1.39507e-287	Endotheliocytes
KRT8.1	2.3018e-291	-1.86479	0.261	0.567	5.287e-287	Endotheliocytes
RASSF4.1	4.29091e-291	-0.793576	0.076	0.447	9.85578e-287	Endotheliocytes
EIF4G2.1	5.06096e-291	0.700823	0.855	0.644	1.16245e-286	Endotheliocytes
RPL41.1	1.66008e-290	-1.04949	0.997	0.999	3.81303e-286	Endotheliocytes
SOCS2	3.05503e-290	0.5656	0.362	0.105	7.01709e-286	Endotheliocytes
PLK2	2.36146e-289	0.844757	0.655	0.351	5.42404e-285	Endotheliocytes
TNFAIP1	1.07784e-287	0.566143	0.374	0.119	2.47568e-283	Endotheliocytes
TNFRSF12A.1	3.01883e-287	-1.66751	0.216	0.548	6.93394e-283	Endotheliocytes
SPTAN1	9.57565e-287	0.644586	0.513	0.217	2.19943e-282	Endotheliocytes
GNB2L1.1	1.368e-286	-0.79144	0.98	0.986	3.14216e-282	Endotheliocytes
VEGFA.1	4.49698e-286	-1.22166	0.249	0.59	1.03291e-281	Endotheliocytes
BCAP31	4.61618e-286	0.740055	0.832	0.626	1.06029e-281	Endotheliocytes
GNB1.1	9.36473e-286	0.716151	0.677	0.404	2.15099e-281	Endotheliocytes
RPL10A.1	1.29837e-284	-0.673135	0.972	0.987	2.98224e-280	Endotheliocytes
RNF115	2.0317e-284	0.763131	0.589	0.307	4.66662e-280	Endotheliocytes
FNDC3B	1.21649e-283	0.681915	0.524	0.232	2.79416e-279	Endotheliocytes
ARL2.1	1.36697e-282	0.693749	0.619	0.329	3.13979e-278	Endotheliocytes
AP2S1.1	1.8703e-282	0.71723	0.805	0.568	4.2959e-278	Endotheliocytes
CAPNS1.1	2.61445e-282	0.726646	0.679	0.411	6.00514e-278	Endotheliocytes
SPG7	3.84714e-282	0.713948	0.462	0.185	8.8365e-278	Endotheliocytes
C12orf57	3.30639e-281	0.745586	0.872	0.651	7.59446e-277	Endotheliocytes
TPI1.1	4.02471e-281	-1.08056	0.891	0.912	9.24437e-277	Endotheliocytes
MGST1.1	4.8445e-281	-1.58854	0.186	0.518	1.11273e-276	Endotheliocytes
HLA-DQB1.1	5.52495e-281	-2.06828	0.338	0.638	1.26902e-276	Endotheliocytes
SERINC3.1	5.96826e-281	0.715117	0.638	0.353	1.37085e-276	Endotheliocytes
PRDX1	5.10602e-279	0.602007	0.955	0.826	1.1728e-274	Endotheliocytes
SERPING1	8.1528e-279	-1.14094	0.175	0.517	1.87262e-274	Endotheliocytes
RPS8.1	5.00369e-278	-0.743961	0.988	0.994	1.1493e-273	Endotheliocytes
PKN1	1.52115e-277	0.622901	0.479	0.199	3.49394e-273	Endotheliocytes
RPL23A.1	2.04232e-277	-0.683594	0.995	0.995	4.691e-273	Endotheliocytes
C1orf54.1	2.68211e-277	0.701266	0.556	0.237	6.16054e-273	Endotheliocytes
NCKAP1	1.25029e-275	0.659934	0.499	0.216	2.87178e-271	Endotheliocytes
COX7C.1	7.5568e-275	-0.868839	0.944	0.968	1.73572e-270	Endotheliocytes
PLIN2.1	2.10907e-273	-1.44286	0.634	0.775	4.84432e-269	Endotheliocytes
ID3.1	5.96914e-273	1.15016	0.727	0.449	1.37105e-268	Endotheliocytes
C4orf48.1	1.18159e-272	0.599575	0.512	0.205	2.71399e-268	Endotheliocytes
NEDD9	3.33554e-272	0.740077	0.669	0.379	7.6614e-268	Endotheliocytes
EGLN3.1	1.09669e-271	-1.08837	0.092	0.439	2.519e-267	Endotheliocytes
PDCL	9.56979e-271	0.501542	0.315	0.088	2.19809e-266	Endotheliocytes
FAU	1.75247e-270	-0.549469	0.994	0.995	4.02524e-266	Endotheliocytes
POLR2L.1	1.7998e-270	0.668584	0.872	0.698	4.13395e-266	Endotheliocytes
DNPH1.1	5.96878e-270	-0.908569	0.221	0.558	1.37097e-265	Endotheliocytes
RSRP1.1	8.13461e-270	0.735819	0.748	0.482	1.86844e-265	Endotheliocytes
ANXA4.1	9.28707e-270	-1.42933	0.326	0.606	2.13315e-265	Endotheliocytes
SH3GLB1.1	1.0259e-269	0.710593	0.684	0.432	2.35639e-265	Endotheliocytes
TSTD1.1	1.64046e-269	-0.778783	0.054	0.401	3.76798e-265	Endotheliocytes
SHISA5.1	3.72956e-269	0.674201	0.535	0.256	8.56644e-265	Endotheliocytes
SULF1.1	5.74208e-269	0.65191	0.236	0.049	1.3189e-264	Endotheliocytes
BST2.1	2.92986e-267	0.843898	0.833	0.638	6.7296e-263	Endotheliocytes
SEPW1.1	8.38413e-267	1.04333	0.855	0.696	1.92575e-262	Endotheliocytes
MLKL	7.2586e-266	0.512744	0.293	0.078	1.66723e-261	Endotheliocytes
C9orf16.1	2.10345e-265	0.654611	0.728	0.457	4.83142e-261	Endotheliocytes
PROS1	3.54271e-265	0.612653	0.457	0.187	8.13726e-261	Endotheliocytes
SERPINH1	4.05275e-265	0.556702	0.759	0.439	9.30876e-261	Endotheliocytes
PDZK1IP1.1	4.71624e-265	-1.85506	0.227	0.522	1.08327e-260	Endotheliocytes
RPL18A	7.91744e-265	-0.688203	0.992	0.997	1.81856e-260	Endotheliocytes
IGFBP5.1	2.20498e-264	2.81377	0.518	0.255	5.06461e-260	Endotheliocytes
DDIT4	1.39602e-263	0.788142	0.861	0.64	3.20653e-259	Endotheliocytes
ATXN3.1	2.65794e-262	0.560701	0.389	0.136	6.10501e-258	Endotheliocytes
POMP.1	1.07252e-261	0.762158	0.906	0.805	2.46347e-257	Endotheliocytes
RPL6.1	1.85737e-261	-0.64461	0.975	0.987	4.26618e-257	Endotheliocytes
RAPGEF1.1	2.22643e-261	0.546764	0.389	0.134	5.1139e-257	Endotheliocytes
CCPG1	2.55883e-261	0.747996	0.602	0.326	5.87737e-257	Endotheliocytes
BNIP2.1	1.37832e-260	0.610314	0.504	0.224	3.16587e-256	Endotheliocytes
TTC28	1.31326e-259	0.523513	0.339	0.106	3.01643e-255	Endotheliocytes
RPS16	2.06837e-259	-0.656642	0.993	0.995	4.75084e-255	Endotheliocytes
ALDOA.1	1.139e-258	-0.954527	0.914	0.919	2.61618e-254	Endotheliocytes
FAM134B.1	1.63229e-257	-1.55667	0.135	0.457	3.74921e-253	Endotheliocytes
HOXD8	6.85705e-257	0.54607	0.354	0.118	1.575e-252	Endotheliocytes
ARHGDIB.1	1.24639e-255	0.547484	0.89	0.513	2.86284e-251	Endotheliocytes
QSOX1	6.39626e-255	0.586313	0.435	0.17	1.46916e-250	Endotheliocytes
TMSB10	1.12008e-254	0.501256	1	0.999	2.5727e-250	Endotheliocytes
LXN	1.72962e-254	0.597553	0.364	0.126	3.97277e-250	Endotheliocytes
NRP2.1	2.25265e-254	0.768848	0.418	0.16	5.17412e-250	Endotheliocytes
CYB5R3	2.84681e-254	0.749058	0.785	0.553	6.53884e-250	Endotheliocytes
ADAMTS9.1	3.84188e-254	0.548866	0.349	0.108	8.82441e-250	Endotheliocytes
ATP5E.1	6.88437e-254	0.518265	0.984	0.945	1.58127e-249	Endotheliocytes
MLXIP	1.78242e-253	0.603723	0.44	0.179	4.09404e-249	Endotheliocytes
PPDPF.1	4.66884e-252	-0.879851	0.732	0.856	1.07239e-247	Endotheliocytes
RPS5.1	1.83475e-251	-0.76002	0.969	0.983	4.21424e-247	Endotheliocytes
RPS3A	2.87043e-251	-0.606131	0.991	0.994	6.59309e-247	Endotheliocytes
NKTR.1	5.12928e-251	0.633307	0.512	0.235	1.17814e-246	Endotheliocytes
PKIG	2.73543e-250	0.668636	0.58	0.304	6.283e-246	Endotheliocytes
CA4	8.44777e-250	0.783236	0.2	0.037	1.94037e-245	Endotheliocytes
EEF1B2.1	1.77368e-249	-0.785831	0.885	0.932	4.07395e-245	Endotheliocytes
MYO1C	2.40917e-249	0.66253	0.512	0.24	5.53363e-245	Endotheliocytes
LINC01420.1	7.51248e-249	0.651381	0.682	0.423	1.72554e-244	Endotheliocytes
RAC1.1	4.95374e-247	0.516509	0.98	0.894	1.13782e-242	Endotheliocytes
RPL12	5.15734e-247	-0.636109	0.989	0.995	1.18459e-242	Endotheliocytes
PPIB	1.34904e-245	0.566919	0.938	0.815	3.09861e-241	Endotheliocytes
HDAC1	6.4536e-245	0.557788	0.419	0.163	1.48233e-240	Endotheliocytes
CLSTN1	7.34226e-245	0.607075	0.461	0.195	1.68644e-240	Endotheliocytes
IL6ST	9.37361e-245	0.752064	0.756	0.507	2.15303e-240	Endotheliocytes
FBLN2	2.722e-244	0.590138	0.123	0.011	6.25216e-240	Endotheliocytes
RPS23.1	4.82376e-244	-0.781626	0.996	0.998	1.10797e-239	Endotheliocytes
CLEC2B.1	5.32821e-244	0.574455	0.633	0.32	1.22384e-239	Endotheliocytes
RAI14	1.33532e-243	0.53971	0.341	0.113	3.0671e-239	Endotheliocytes
TCEA3.1	2.12472e-243	-0.811556	0.052	0.37	4.88027e-239	Endotheliocytes
NOL3.1	2.18274e-243	-0.986027	0.141	0.465	5.01354e-239	Endotheliocytes
EZR.1	7.65159e-242	-0.929172	0.349	0.653	1.75749e-237	Endotheliocytes
GATM.1	2.8001e-241	-0.896602	0.07	0.39	6.43155e-237	Endotheliocytes
EEF1A1.1	7.24314e-241	-0.584309	1	1	1.66368e-236	Endotheliocytes
CMBL.1	6.06575e-240	-0.951556	0.081	0.401	1.39324e-235	Endotheliocytes
CAPN2	1.10087e-239	0.667732	0.547	0.285	2.52859e-235	Endotheliocytes
HILPDA.1	1.21156e-239	-1.39106	0.134	0.447	2.78284e-235	Endotheliocytes
RPL13A	1.66575e-239	-0.553767	0.999	0.999	3.82605e-235	Endotheliocytes
PKM.1	1.92525e-239	-1.14553	0.66	0.796	4.4221e-235	Endotheliocytes
IFITM1.1	2.03689e-239	0.821526	0.473	0.203	4.67853e-235	Endotheliocytes
SNTB2	2.70605e-239	0.511479	0.347	0.117	6.21552e-235	Endotheliocytes
RPS27A.1	2.82682e-239	-0.530174	0.998	0.998	6.49292e-235	Endotheliocytes
ANGPTL4.1	1.00046e-238	-2.17765	0.362	0.616	2.29796e-234	Endotheliocytes
DDX3X.1	1.59131e-238	0.674206	0.794	0.58	3.65509e-234	Endotheliocytes
COL18A1.1	4.23154e-238	0.538069	0.729	0.432	9.71941e-234	Endotheliocytes
BHMT.1	4.60458e-237	-0.853749	0.046	0.358	1.05762e-232	Endotheliocytes
TAGLN2	5.69117e-237	0.63294	0.893	0.742	1.30721e-232	Endotheliocytes
PON2	2.45728e-236	0.634522	0.584	0.311	5.64412e-232	Endotheliocytes
RNF145.1	1.33175e-235	0.606784	0.579	0.305	3.05891e-231	Endotheliocytes
GPX3.1	1.369e-235	-1.77267	0.556	0.711	3.14446e-231	Endotheliocytes
SYNPO.1	3.27138e-234	0.696897	0.604	0.33	7.51403e-230	Endotheliocytes
RPL35	1.18683e-233	-0.630535	0.991	0.993	2.72603e-229	Endotheliocytes
NCOA7	8.99143e-233	0.637294	0.458	0.199	2.06524e-228	Endotheliocytes
ATF3.1	3.88486e-232	-1.26018	0.553	0.747	8.92313e-228	Endotheliocytes
SPP1.1	6.0349e-232	-1.83271	0.584	0.73	1.38616e-227	Endotheliocytes
MT-CO1.1	9.13748e-232	-1.10643	0.999	0.989	2.09879e-227	Endotheliocytes
CYCS.1	2.4658e-231	-0.878763	0.655	0.822	5.6637e-227	Endotheliocytes
FNBP1L	5.55887e-231	0.565952	0.394	0.155	1.27682e-226	Endotheliocytes
SDF4	5.67551e-229	0.71013	0.677	0.46	1.30361e-224	Endotheliocytes
TMEM30A.1	5.90862e-229	0.63291	0.568	0.304	1.35715e-224	Endotheliocytes
NACA.1	1.95987e-228	-0.543899	0.979	0.979	4.50163e-224	Endotheliocytes
BAZ2B.1	7.84599e-228	0.511658	0.393	0.149	1.80215e-223	Endotheliocytes
PNRC1.1	1.52165e-227	-0.912379	0.835	0.896	3.49508e-223	Endotheliocytes
CRK	8.68831e-227	0.630573	0.528	0.269	1.99562e-222	Endotheliocytes
ADAM10	1.9316e-226	0.55935	0.451	0.198	4.4367e-222	Endotheliocytes
SHFM1	4.24029e-226	0.577944	0.901	0.775	9.73952e-222	Endotheliocytes
C12orf75.1	6.07184e-226	-1.06414	0.112	0.415	1.39464e-221	Endotheliocytes
CD68.1	1.49202e-225	-1.35926	0.093	0.4	3.42702e-221	Endotheliocytes
ERRFI1.1	1.49806e-225	-1.16344	0.204	0.5	3.4409e-221	Endotheliocytes
RPL31.1	2.08872e-225	-0.841121	0.974	0.991	4.79758e-221	Endotheliocytes
RCN2.1	3.12529e-225	0.615675	0.579	0.316	7.17848e-221	Endotheliocytes
ITIH5	3.34836e-225	0.66661	0.346	0.121	7.69085e-221	Endotheliocytes
ISG15.1	5.62869e-225	0.528594	0.727	0.43	1.29285e-220	Endotheliocytes
MALL	1.94963e-224	0.559365	0.361	0.13	4.4781e-220	Endotheliocytes
TNFRSF10D	3.0107e-224	0.64825	0.452	0.202	6.91527e-220	Endotheliocytes
SEPT2.1	3.76791e-224	0.619248	0.719	0.485	8.6545e-220	Endotheliocytes
IFNGR1.1	4.267e-224	0.638097	0.615	0.342	9.80088e-220	Endotheliocytes
ANXA2	5.18001e-224	0.71607	0.914	0.749	1.1898e-219	Endotheliocytes
RPL30	1.26582e-222	-0.529805	0.993	0.993	2.90747e-218	Endotheliocytes
SLC3A1.1	4.67823e-222	-1.26188	0.107	0.41	1.07454e-217	Endotheliocytes
ENPEP.1	5.78046e-222	-0.718869	0.06	0.365	1.32771e-217	Endotheliocytes
IMPA2.1	6.2779e-222	-0.730565	0.062	0.365	1.44197e-217	Endotheliocytes
RPL3.1	9.09511e-221	-0.661918	0.995	0.996	2.08906e-216	Endotheliocytes
AGRN	6.5357e-220	0.631936	0.536	0.272	1.50118e-215	Endotheliocytes
MIR4435-2HG.1	1.49564e-219	0.685095	0.694	0.433	3.43534e-215	Endotheliocytes
RSU1.1	1.59974e-219	0.579895	0.538	0.27	3.67445e-215	Endotheliocytes
FAM84A	5.82484e-219	0.567094	0.285	0.086	1.33791e-214	Endotheliocytes
RPL39.1	1.37379e-218	-0.880009	0.988	0.993	3.15545e-214	Endotheliocytes
GINM1	4.35707e-218	0.589089	0.536	0.281	1.00078e-213	Endotheliocytes
CHSY1.1	8.14565e-218	0.50082	0.34	0.119	1.87097e-213	Endotheliocytes
HSPB1.1	3.92164e-217	-1.36735	0.976	0.967	9.00762e-213	Endotheliocytes
ERLEC1	1.38921e-214	0.589927	0.546	0.292	3.19087e-210	Endotheliocytes
GNAQ.1	1.60797e-214	0.633412	0.518	0.267	3.69335e-210	Endotheliocytes
HDDC2.1	5.6051e-214	-0.591427	0.079	0.385	1.28744e-209	Endotheliocytes
TXNIP.1	6.46589e-214	0.580564	0.871	0.642	1.48515e-209	Endotheliocytes
RPS13.1	3.68446e-213	-0.698457	0.988	0.993	8.46284e-209	Endotheliocytes
RPL18.1	3.76472e-213	-0.652092	0.989	0.993	8.64718e-209	Endotheliocytes
RAB1B	6.37918e-213	0.522503	0.446	0.2	1.46523e-208	Endotheliocytes
RPS14.1	9.93371e-213	-0.650443	0.996	0.998	2.28167e-208	Endotheliocytes
CALR	1.53816e-211	0.562636	0.907	0.746	3.53299e-207	Endotheliocytes
PBX1	1.73661e-211	0.603305	0.337	0.122	3.98882e-207	Endotheliocytes
UBE2J1.1	1.607e-210	0.614726	0.494	0.249	3.69111e-206	Endotheliocytes
YWHAE	1.8246e-210	0.570031	0.849	0.668	4.19092e-206	Endotheliocytes
RARRES3.1	2.94873e-210	-1.09692	0.179	0.482	6.77295e-206	Endotheliocytes
MT1E.1	5.22609e-209	-2.03129	0.422	0.628	1.20038e-204	Endotheliocytes
TAF7.1	6.80136e-209	-0.756656	0.248	0.552	1.5622e-204	Endotheliocytes
NDUFA12	1.03664e-208	0.65535	0.765	0.584	2.38105e-204	Endotheliocytes
CAPG.1	2.11742e-208	-1.11432	0.139	0.434	4.8635e-204	Endotheliocytes
CARHSP1	2.73015e-208	0.72315	0.681	0.448	6.27088e-204	Endotheliocytes
PICALM.1	3.33042e-207	0.595363	0.579	0.329	7.64963e-203	Endotheliocytes
TNRC6B.1	4.60221e-206	0.607097	0.537	0.29	1.05708e-201	Endotheliocytes
LGALS2.1	6.3724e-206	-0.926022	0.056	0.339	1.46368e-201	Endotheliocytes
MT-CO3.1	3.33486e-205	-1.2097	0.999	0.981	7.65984e-201	Endotheliocytes
GRAMD1A.1	2.25905e-204	0.532265	0.458	0.212	5.18882e-200	Endotheliocytes
BRK1.1	2.92502e-204	0.536213	0.843	0.702	6.71847e-200	Endotheliocytes
MZT2A.1	9.61909e-203	-0.824573	0.321	0.588	2.20941e-198	Endotheliocytes
CD44.1	1.00889e-202	-1.05974	0.069	0.354	2.31732e-198	Endotheliocytes
PDZK1.1	3.51385e-202	-0.696744	0.035	0.311	8.07096e-198	Endotheliocytes
MAP3K11	2.07172e-201	0.525368	0.436	0.199	4.75854e-197	Endotheliocytes
DHRS7B	9.8494e-201	0.50909	0.349	0.135	2.26231e-196	Endotheliocytes
CYBA.1	1.41327e-200	-1.20842	0.732	0.847	3.24614e-196	Endotheliocytes
FERMT2	3.66814e-200	0.509372	0.47	0.216	8.42535e-196	Endotheliocytes
RPL9.1	1.57376e-199	-0.557548	0.997	0.994	3.61478e-195	Endotheliocytes
SDC2	2.21161e-199	-0.767085	0.101	0.396	5.07986e-195	Endotheliocytes
RAB5C.1	7.09201e-199	0.592077	0.702	0.483	1.62896e-194	Endotheliocytes
UBALD2.1	7.44472e-199	0.533414	0.447	0.206	1.70998e-194	Endotheliocytes
TSC22D3	1.07685e-198	0.507349	0.94	0.816	2.47342e-194	Endotheliocytes
ACAP2.1	1.38006e-197	0.510031	0.413	0.181	3.16986e-193	Endotheliocytes
RPS15.1	1.74512e-197	-0.571298	0.996	0.998	4.00837e-193	Endotheliocytes
XAF1.1	2.01107e-197	0.550004	0.346	0.133	4.61922e-193	Endotheliocytes
QKI.1	8.31997e-197	0.55746	0.503	0.258	1.91101e-192	Endotheliocytes
CCNY	8.67386e-197	0.524984	0.41	0.182	1.9923e-192	Endotheliocytes
RSF1.1	8.86109e-197	0.585706	0.577	0.333	2.0353e-192	Endotheliocytes
RPS24	1.15183e-196	-0.542034	0.994	0.996	2.64563e-192	Endotheliocytes
RRAS	1.67522e-196	0.609651	0.447	0.214	3.84781e-192	Endotheliocytes
C3	4.97187e-196	-1.09401	0.072	0.347	1.14199e-191	Endotheliocytes
RPL14	6.41791e-196	-0.533572	0.979	0.984	1.47413e-191	Endotheliocytes
CRBN	3.65071e-195	0.503951	0.401	0.174	8.3853e-191	Endotheliocytes
ALDH1A1.1	6.99076e-195	-0.90935	0.195	0.481	1.60571e-190	Endotheliocytes
AAMDC	1.66697e-194	0.597428	0.551	0.313	3.82887e-190	Endotheliocytes
PRKCDBP.1	3.80128e-194	0.563206	0.687	0.42	8.73116e-190	Endotheliocytes
CCND3.1	5.98936e-194	0.520765	0.514	0.263	1.3757e-189	Endotheliocytes
VOPP1.1	6.12562e-194	0.529966	0.502	0.257	1.40699e-189	Endotheliocytes
GAMT.1	5.52578e-192	-0.603017	0.062	0.339	1.26922e-187	Endotheliocytes
SHC1	1.54907e-191	0.504846	0.496	0.247	3.55807e-187	Endotheliocytes
LAMA5	5.46947e-190	0.518245	0.421	0.19	1.25628e-185	Endotheliocytes
RBM47.1	1.74674e-189	-0.526011	0.034	0.301	4.01209e-185	Endotheliocytes
CEBPD.1	2.19911e-189	-0.858817	0.717	0.826	5.05113e-185	Endotheliocytes
BHMT2.1	1.54994e-188	-0.638288	0.054	0.326	3.56006e-184	Endotheliocytes
MIF.1	1.90324e-188	-1.11107	0.708	0.794	4.37156e-184	Endotheliocytes
GOLIM4.1	9.01194e-188	0.540187	0.483	0.24	2.06995e-183	Endotheliocytes
MT1F.1	1.08881e-187	-0.82292	0.039	0.302	2.50088e-183	Endotheliocytes
SLC16A3.1	1.52572e-187	-0.878261	0.352	0.599	3.50443e-183	Endotheliocytes
CDH6.1	6.07712e-187	-0.640477	0.039	0.305	1.39585e-182	Endotheliocytes
TGFBI.1	7.82514e-187	-1.24371	0.108	0.376	1.79736e-182	Endotheliocytes
CTNNA1	1.44411e-186	0.583189	0.656	0.434	3.31697e-182	Endotheliocytes
ANG.1	1.84423e-186	-0.599698	0.059	0.331	4.23601e-182	Endotheliocytes
FBXO17.1	1.89125e-186	-0.584446	0.049	0.318	4.344e-182	Endotheliocytes
EMP3	2.51407e-186	-0.908454	0.331	0.603	5.77456e-182	Endotheliocytes
CA12.1	2.84585e-186	-0.654274	0.047	0.313	6.53663e-182	Endotheliocytes
ABLIM1	2.97966e-186	0.619984	0.374	0.163	6.84399e-182	Endotheliocytes
WFDC2.1	4.84684e-186	-0.883432	0.054	0.318	1.11327e-181	Endotheliocytes
IFI16.1	1.12819e-184	0.623643	0.652	0.414	2.59134e-180	Endotheliocytes
VDAC1.1	1.71717e-184	-0.759222	0.474	0.675	3.94417e-180	Endotheliocytes
RGS2.1	2.2082e-184	-1.6232	0.13	0.396	5.07201e-180	Endotheliocytes
GLIPR1.1	4.13874e-184	-0.809429	0.033	0.29	9.50627e-180	Endotheliocytes
CTTN	4.31849e-184	0.526484	0.461	0.222	9.91913e-180	Endotheliocytes
GLUL.1	8.24361e-184	-1.27311	0.335	0.6	1.89348e-179	Endotheliocytes
PLEC	8.73549e-183	0.505164	0.442	0.21	2.00645e-178	Endotheliocytes
CTNND1	1.20135e-182	0.548575	0.494	0.261	2.75939e-178	Endotheliocytes
S100A1.1	2.67301e-182	-1.85677	0.072	0.328	6.13964e-178	Endotheliocytes
ZEB2.1	3.82169e-182	-0.642997	0.076	0.349	8.77804e-178	Endotheliocytes
DNAJB1	5.21293e-182	-1.52512	0.739	0.849	1.19736e-177	Endotheliocytes
RGS10.1	1.56561e-181	-1.07521	0.044	0.297	3.59606e-177	Endotheliocytes
ITGB2.1	1.58684e-180	-0.998997	0.046	0.3	3.64481e-176	Endotheliocytes
AHNAK	3.10614e-180	0.564365	0.754	0.57	7.1345e-176	Endotheliocytes
RP1-60O19.1.1	1.05893e-179	-0.634362	0.047	0.304	2.43226e-175	Endotheliocytes
CKB.1	1.42704e-179	-1.00792	0.132	0.399	3.27778e-175	Endotheliocytes
ABL2.1	2.47506e-179	0.580626	0.581	0.324	5.68496e-175	Endotheliocytes
HMGN2	1.50442e-178	-0.820909	0.509	0.71	3.45551e-174	Endotheliocytes
HLA-DQA1.1	2.03623e-178	-2.48935	0.201	0.448	4.67701e-174	Endotheliocytes
SLIRP	2.51636e-178	0.579854	0.761	0.578	5.77983e-174	Endotheliocytes
ZNHIT1	6.68654e-178	0.529012	0.752	0.563	1.53583e-173	Endotheliocytes
SSPN.1	7.54405e-178	-0.519884	0.031	0.284	1.73279e-173	Endotheliocytes
NECAP2.1	8.74029e-178	0.512231	0.443	0.215	2.00756e-173	Endotheliocytes
FCGR2A.1	2.68168e-177	-1.04241	0.037	0.286	6.15954e-173	Endotheliocytes
CDC42.1	4.66326e-177	0.56075	0.803	0.623	1.0711e-172	Endotheliocytes
PTGDS	8.57668e-177	1.27944	0.138	0.024	1.96998e-172	Endotheliocytes
MRPL17	1.28862e-175	0.564773	0.457	0.24	2.95982e-171	Endotheliocytes
RPL37A.1	3.35147e-175	-0.568328	0.998	0.997	7.698e-171	Endotheliocytes
CSNK1E.1	7.01273e-175	0.502794	0.464	0.233	1.61075e-170	Endotheliocytes
CCDC50	8.29818e-175	0.543237	0.52	0.29	1.90601e-170	Endotheliocytes
ZFAS1.1	1.62578e-174	-0.798519	0.719	0.839	3.73424e-170	Endotheliocytes
VAT1	2.63201e-174	0.538988	0.446	0.227	6.04546e-170	Endotheliocytes
CXCR4.1	7.67118e-174	-1.4612	0.355	0.602	1.76199e-169	Endotheliocytes
RPS19	1.10659e-173	-0.54391	0.997	0.999	2.54173e-169	Endotheliocytes
PCMTD1.1	1.44711e-173	0.527316	0.435	0.214	3.32387e-169	Endotheliocytes
CD70.1	8.0834e-173	-0.861505	0.052	0.301	1.85668e-168	Endotheliocytes
ANKRD37.1	1.21913e-172	-0.919152	0.147	0.415	2.80022e-168	Endotheliocytes
ATRX.1	1.92784e-172	0.59903	0.574	0.352	4.42806e-168	Endotheliocytes
BLVRB	2.63387e-172	-0.766152	0.274	0.534	6.04974e-168	Endotheliocytes
GALNT14.1	8.97805e-172	-0.532832	0.038	0.287	2.06217e-167	Endotheliocytes
GNB2	1.93313e-171	0.547506	0.748	0.58	4.44021e-167	Endotheliocytes
AQP3.1	6.8717e-171	-0.865967	0.073	0.326	1.57836e-166	Endotheliocytes
GLRX.1	4.74596e-170	-0.803264	0.426	0.639	1.0901e-165	Endotheliocytes
SERINC2.1	8.61924e-170	-0.58083	0.055	0.308	1.97975e-165	Endotheliocytes
YBX3.1	1.02402e-169	0.555787	0.872	0.717	2.35208e-165	Endotheliocytes
LGALS3	1.4984e-169	-0.875461	0.479	0.702	3.44167e-165	Endotheliocytes
ATOX1	2.43872e-168	0.509958	0.794	0.612	5.60149e-164	Endotheliocytes
NDUFC2	5.13186e-168	0.530996	0.806	0.655	1.17874e-163	Endotheliocytes
AXL.1	6.66192e-168	-0.628322	0.036	0.277	1.53018e-163	Endotheliocytes
ACSM2A.1	8.21078e-168	-0.713372	0.044	0.288	1.88593e-163	Endotheliocytes
EFCAB14	8.62445e-168	0.529685	0.426	0.211	1.98095e-163	Endotheliocytes
CAMTA1	9.3862e-168	0.554725	0.682	0.491	2.15592e-163	Endotheliocytes
AK4.1	4.52713e-167	-0.552601	0.054	0.305	1.03984e-162	Endotheliocytes
RPL36A.1	6.48869e-167	-0.866359	0.745	0.863	1.49039e-162	Endotheliocytes
ELF3.1	9.48126e-167	-0.891966	0.056	0.3	2.17775e-162	Endotheliocytes
GEM	1.11684e-166	-0.913262	0.067	0.316	2.56528e-162	Endotheliocytes
RPL36AL	1.59634e-166	-0.560769	0.893	0.943	3.66663e-162	Endotheliocytes
HBEGF.1	3.37122e-166	0.503243	0.452	0.219	7.74335e-162	Endotheliocytes
ID4	4.22345e-166	-0.913192	0.048	0.289	9.70084e-162	Endotheliocytes
RPS25.1	6.71031e-166	-0.572545	0.995	0.993	1.54129e-161	Endotheliocytes
ACKR1	1.02159e-165	2.03069	0.158	0.035	2.34648e-161	Endotheliocytes
HAVCR2	2.03564e-165	-0.598282	0.037	0.276	4.67566e-161	Endotheliocytes
SERINC1	2.77871e-165	0.571699	0.656	0.453	6.38242e-161	Endotheliocytes
PAM	1.51297e-164	0.533704	0.54	0.314	3.47514e-160	Endotheliocytes
KLF6.1	1.84621e-164	-1.09569	0.82	0.85	4.24055e-160	Endotheliocytes
PFKP.1	2.26552e-164	-0.860524	0.227	0.474	5.20367e-160	Endotheliocytes
HSPA6.1	7.14528e-164	-2.98569	0.068	0.312	1.6412e-159	Endotheliocytes
MRPS6.1	2.88492e-163	-0.822011	0.186	0.446	6.62636e-159	Endotheliocytes
COPS8	4.09077e-163	0.572614	0.534	0.322	9.39609e-159	Endotheliocytes
RPL5.1	9.50013e-163	-0.524009	0.977	0.975	2.18208e-158	Endotheliocytes
RPL4	1.35694e-162	-0.530537	0.935	0.96	3.11675e-158	Endotheliocytes
DYNC1LI2	1.30874e-161	0.530301	0.503	0.289	3.00605e-157	Endotheliocytes
SARAF.1	4.07934e-161	-0.712506	0.753	0.846	9.36983e-157	Endotheliocytes
PSMB1.1	5.23364e-161	0.503364	0.835	0.683	1.20212e-156	Endotheliocytes
CRYZ.1	5.69543e-161	-0.596092	0.109	0.367	1.30818e-156	Endotheliocytes
RPL26	6.6945e-161	-0.542279	0.995	0.994	1.53766e-156	Endotheliocytes
PRMT1	2.29462e-160	0.550526	0.565	0.351	5.27052e-156	Endotheliocytes
RPS27	3.29826e-160	-0.735191	0.998	0.998	7.57578e-156	Endotheliocytes
NENF.1	1.51374e-159	-0.647203	0.457	0.677	3.4769e-155	Endotheliocytes
TNFRSF21.1	2.99625e-159	-0.549254	0.043	0.28	6.8821e-155	Endotheliocytes
XBP1.1	3.31507e-159	-0.766164	0.468	0.673	7.61438e-155	Endotheliocytes
GSTA1.1	4.19679e-159	-1.47231	0.113	0.352	9.63961e-155	Endotheliocytes
HCFC1R1.1	8.34342e-159	-0.861294	0.353	0.567	1.9164e-154	Endotheliocytes
PHLDA1	8.86222e-159	-1.21653	0.386	0.607	2.03556e-154	Endotheliocytes
CALCOCO2	1.16889e-158	0.549953	0.509	0.295	2.68482e-154	Endotheliocytes
HPN.1	1.68496e-158	-0.540963	0.031	0.26	3.87019e-154	Endotheliocytes
DEFB1.1	5.56064e-157	-1.0895	0.07	0.311	1.27722e-152	Endotheliocytes
ACSL1	2.2751e-156	-0.630963	0.097	0.348	5.22567e-152	Endotheliocytes
TMEM91.1	2.48982e-156	-0.89144	0.193	0.428	5.71886e-152	Endotheliocytes
RPSA.1	4.76286e-156	-0.605097	0.911	0.945	1.09398e-151	Endotheliocytes
TIPARP.1	1.12211e-155	-0.944036	0.213	0.463	2.57738e-151	Endotheliocytes
ENO1.1	1.48287e-155	-1.02191	0.784	0.836	3.40601e-151	Endotheliocytes
SERPINF1.1	2.00109e-155	-0.836878	0.036	0.262	4.59629e-151	Endotheliocytes
MEIS2	2.97328e-155	0.519465	0.254	0.089	6.82932e-151	Endotheliocytes
CAPZA2	3.98784e-155	0.541808	0.775	0.619	9.15968e-151	Endotheliocytes
TMEM38B.1	1.23759e-154	-0.506832	0.059	0.298	2.84262e-150	Endotheliocytes
HMOX1	3.24741e-154	-0.866843	0.08	0.324	7.45898e-150	Endotheliocytes
RPS18.1	4.49196e-154	-0.542988	0.999	0.999	1.03176e-149	Endotheliocytes
CHMP3	8.05094e-154	0.522636	0.595	0.389	1.84922e-149	Endotheliocytes
AIF1.1	4.8111e-153	-1.98132	0.084	0.311	1.10506e-148	Endotheliocytes
SLC38A2	1.17635e-152	0.556051	0.658	0.455	2.70195e-148	Endotheliocytes
RPN1	1.5245e-152	0.505101	0.534	0.321	3.50162e-148	Endotheliocytes
RAB2A	1.87167e-152	0.518997	0.703	0.519	4.29904e-148	Endotheliocytes
LDHA.1	2.69707e-152	-0.983622	0.876	0.861	6.1949e-148	Endotheliocytes
SOD3.1	4.17374e-152	-0.925834	0.059	0.293	9.58667e-148	Endotheliocytes
TNFAIP6.1	1.46505e-151	-0.783686	0.045	0.272	3.36508e-147	Endotheliocytes
ACSM2B.1	1.81669e-151	-0.644643	0.036	0.261	4.17276e-147	Endotheliocytes
VCP	1.94417e-151	0.521078	0.568	0.353	4.46556e-147	Endotheliocytes
GAL3ST1.1	2.16644e-151	-0.593716	0.024	0.242	4.9761e-147	Endotheliocytes
LST1.1	5.29675e-151	-1.36227	0.041	0.26	1.21661e-146	Endotheliocytes
HSF4.1	6.92798e-151	-0.547549	0.074	0.313	1.59129e-146	Endotheliocytes
PNCK.1	1.28577e-150	-0.973739	0.121	0.351	2.95329e-146	Endotheliocytes
RPL28.1	1.52987e-150	-0.52402	0.997	0.996	3.51396e-146	Endotheliocytes
C1orf186.1	3.00716e-150	-0.572119	0.023	0.241	6.90714e-146	Endotheliocytes
BHLHE40	5.00777e-150	0.599896	0.635	0.418	1.15023e-145	Endotheliocytes
HSPB8.1	7.43799e-150	-0.747504	0.116	0.358	1.70843e-145	Endotheliocytes
EGFR.1	9.974e-150	-0.74028	0.092	0.325	2.29093e-145	Endotheliocytes
CALU	8.00018e-149	0.51852	0.576	0.367	1.83756e-144	Endotheliocytes
AKR1C3.1	4.37071e-148	-0.681067	0.138	0.383	1.00391e-143	Endotheliocytes
EPB41L4A-AS1.1	2.16664e-147	-0.812538	0.314	0.536	4.97655e-143	Endotheliocytes
G0S2.1	2.64175e-147	-2.53781	0.133	0.361	6.06784e-143	Endotheliocytes
CD40	5.64908e-147	0.500389	0.5	0.29	1.29754e-142	Endotheliocytes
RPS21.1	6.99623e-147	-0.786798	0.933	0.967	1.60696e-142	Endotheliocytes
GLTSCR2.1	1.0645e-146	-0.645663	0.825	0.875	2.44504e-142	Endotheliocytes
LGI4.1	5.64635e-146	-0.738443	0.051	0.271	1.29691e-141	Endotheliocytes
PSMB5	6.13934e-146	0.503205	0.697	0.517	1.41015e-141	Endotheliocytes
LY6E.1	7.30608e-146	-1.2257	0.322	0.538	1.67813e-141	Endotheliocytes
CDHR5.1	7.48329e-146	-0.636947	0.05	0.273	1.71884e-141	Endotheliocytes
BBOX1.1	2.5262e-145	-0.836187	0.055	0.276	5.80242e-141	Endotheliocytes
HIF1A.1	3.29781e-145	0.509296	0.565	0.336	7.57474e-141	Endotheliocytes
BEX2.1	6.08202e-145	-0.541755	0.056	0.282	1.39698e-140	Endotheliocytes
LDHB.1	6.25778e-145	-0.643936	0.584	0.751	1.43735e-140	Endotheliocytes
CLDN4.1	4.98125e-144	-1.00613	0.13	0.361	1.14414e-139	Endotheliocytes
GAPDH.1	4.60625e-143	-0.70918	0.991	0.981	1.05801e-138	Endotheliocytes
TMEM27.1	5.87859e-143	-0.636284	0.046	0.267	1.35025e-138	Endotheliocytes
PRUNE2.1	7.8436e-143	-0.528373	0.049	0.271	1.8016e-138	Endotheliocytes
IL18.1	8.3349e-143	-0.583693	0.022	0.229	1.91444e-138	Endotheliocytes
STXBP2	4.12364e-142	-0.508752	0.042	0.262	9.47159e-138	Endotheliocytes
SOCS3.1	6.76068e-142	0.648292	0.842	0.674	1.55286e-137	Endotheliocytes
IGFBP3	7.71162e-142	2.32109	0.691	0.588	1.77128e-137	Endotheliocytes
NAT8.1	8.04853e-142	-1.27796	0.083	0.311	1.84867e-137	Endotheliocytes
TMEM37.1	1.87806e-141	-0.642897	0.143	0.38	4.31373e-137	Endotheliocytes
CD320	1.02947e-140	0.529628	0.431	0.235	2.36459e-136	Endotheliocytes
ARID4B.1	2.39257e-140	0.516382	0.589	0.382	5.49549e-136	Endotheliocytes
HIST1H1C.1	3.01206e-140	-1.28933	0.179	0.402	6.9184e-136	Endotheliocytes
RGS1.1	8.05168e-139	-1.99775	0.178	0.394	1.84939e-134	Endotheliocytes
ZNF622.1	1.06574e-138	-0.62557	0.149	0.391	2.4479e-134	Endotheliocytes
F8	3.59985e-138	0.64012	0.376	0.189	8.26849e-134	Endotheliocytes
CYP2J2.1	1.62513e-137	-0.598008	0.04	0.254	3.73275e-133	Endotheliocytes
SLC25A6	2.89236e-137	-0.524536	0.862	0.924	6.64347e-133	Endotheliocytes
AKAP13.1	5.66111e-137	0.500938	0.652	0.457	1.3003e-132	Endotheliocytes
TYROBP.1	6.71862e-137	-2.78881	0.172	0.383	1.5432e-132	Endotheliocytes
TNFAIP8	2.23879e-136	-0.518569	0.047	0.261	5.14227e-132	Endotheliocytes
IER3.1	2.68943e-136	-1.20864	0.617	0.752	6.17735e-132	Endotheliocytes
CP.1	7.30213e-136	-1.00219	0.052	0.262	1.67723e-131	Endotheliocytes
C15orf48.1	1.24459e-135	-1.23162	0.05	0.261	2.8587e-131	Endotheliocytes
UCP2.1	1.32998e-135	-0.721135	0.031	0.234	3.05482e-131	Endotheliocytes
CD37.1	2.73232e-135	-0.833803	0.037	0.24	6.27587e-131	Endotheliocytes
AOC1.1	4.67067e-135	-0.783894	0.028	0.232	1.07281e-130	Endotheliocytes
KHK.1	5.23266e-135	-0.837746	0.134	0.36	1.20189e-130	Endotheliocytes
ARID5B.1	2.92295e-134	-0.967922	0.341	0.543	6.71373e-130	Endotheliocytes
ZNF331.1	3.23679e-134	-1.0202	0.107	0.326	7.43458e-130	Endotheliocytes
RRAD.1	4.41684e-134	-1.21879	0.151	0.372	1.0145e-129	Endotheliocytes
SOX9.1	1.59418e-133	-0.636653	0.047	0.256	3.66167e-129	Endotheliocytes
CLDN3.1	3.09276e-132	-0.508008	0.027	0.226	7.10376e-128	Endotheliocytes
SPATS2L.1	7.42131e-132	-0.592175	0.308	0.537	1.7046e-127	Endotheliocytes
FYB.1	9.95701e-132	-0.762582	0.025	0.219	2.28703e-127	Endotheliocytes
LITAF.1	1.20808e-130	-0.781703	0.334	0.573	2.77485e-126	Endotheliocytes
VAMP8	3.51868e-130	-0.683468	0.543	0.704	8.08206e-126	Endotheliocytes
VMP1.1	5.54665e-130	-0.868601	0.527	0.694	1.27401e-125	Endotheliocytes
TPM1.1	7.74834e-130	-1.10497	0.606	0.664	1.77972e-125	Endotheliocytes
NSA2.1	9.52187e-130	-0.570461	0.406	0.614	2.18708e-125	Endotheliocytes
SDC4.1	4.75153e-129	-0.747419	0.188	0.413	1.09138e-124	Endotheliocytes
TGIF1.1	1.10544e-128	-0.657686	0.217	0.445	2.53907e-124	Endotheliocytes
TNFSF9.1	6.77542e-128	-0.567066	0.023	0.215	1.55625e-123	Endotheliocytes
EGR1.1	1.21996e-127	-1.12918	0.767	0.785	2.80213e-123	Endotheliocytes
NNMT.1	1.35254e-126	-2.17744	0.832	0.788	3.10665e-122	Endotheliocytes
RPLP2	1.92518e-126	-0.525292	0.999	0.997	4.42196e-122	Endotheliocytes
SMIM24.1	3.03143e-126	-0.749248	0.034	0.228	6.96289e-122	Endotheliocytes
ARL4C.1	3.8885e-126	-0.692498	0.075	0.285	8.9315e-122	Endotheliocytes
IRS2	5.89789e-126	-0.62547	0.082	0.293	1.35469e-121	Endotheliocytes
CNDP2.1	1.06066e-125	-0.762581	0.419	0.584	2.43624e-121	Endotheliocytes
CFD.1	1.89266e-125	-1.06027	0.047	0.244	4.34725e-121	Endotheliocytes
RPL17	4.63561e-125	-0.755575	0.622	0.775	1.06475e-120	Endotheliocytes
GSTA2.1	7.43736e-125	-0.874597	0.062	0.262	1.70829e-120	Endotheliocytes
PHLDA2.1	5.07809e-124	-0.71958	0.138	0.359	1.16639e-119	Endotheliocytes
MS4A7.1	4.46564e-123	-1.46595	0.071	0.265	1.02571e-118	Endotheliocytes
CEBPB.1	5.1574e-123	-0.929511	0.642	0.752	1.1846e-118	Endotheliocytes
HCST.1	6.03949e-123	-0.90417	0.033	0.222	1.38721e-118	Endotheliocytes
AC090498.1	3.85666e-122	-0.764916	0.606	0.778	8.85835e-118	Endotheliocytes
FAM110C.1	6.62333e-122	-0.503044	0.035	0.227	1.52131e-117	Endotheliocytes
FABP6.1	7.90315e-122	-0.506609	0.026	0.212	1.81527e-117	Endotheliocytes
SPI1.1	8.30717e-122	-0.727784	0.021	0.202	1.90807e-117	Endotheliocytes
ENPP3.1	1.14037e-121	-0.533889	0.065	0.27	2.61933e-117	Endotheliocytes
ACAA2.1	1.63631e-121	-0.620285	0.243	0.457	3.75843e-117	Endotheliocytes
MYC.1	9.79823e-121	-1.24	0.361	0.538	2.25056e-116	Endotheliocytes
FOLR1.1	3.10669e-120	-0.633973	0.013	0.189	7.13575e-116	Endotheliocytes
RPL34.1	2.50541e-119	-0.529022	0.995	0.998	5.75467e-115	Endotheliocytes
SH3YL1.1	3.70985e-119	-0.629048	0.168	0.378	8.52116e-115	Endotheliocytes
C5orf15.1	9.52137e-119	-0.506316	0.191	0.418	2.18696e-114	Endotheliocytes
S100A6.1	1.90263e-118	0.583429	0.965	0.905	4.37015e-114	Endotheliocytes
FCGR3A.1	2.93378e-118	-1.21181	0.032	0.211	6.73859e-114	Endotheliocytes
MT2A.1	1.66151e-117	-1.26	0.958	0.939	3.81632e-113	Endotheliocytes
TUBA1C.1	1.86144e-117	-0.687963	0.35	0.56	4.27555e-113	Endotheliocytes
C1orf162.1	4.63272e-117	-1.10753	0.072	0.259	1.06409e-112	Endotheliocytes
BCLAF1.1	6.37491e-117	0.519071	0.506	0.322	1.46425e-112	Endotheliocytes
MS4A6A.1	1.20603e-116	-1.51414	0.083	0.272	2.77013e-112	Endotheliocytes
AMN.1	2.5644e-116	-0.680967	0.047	0.236	5.89017e-112	Endotheliocytes
HSD17B7.1	1.63257e-115	-0.547719	0.082	0.284	3.74984e-111	Endotheliocytes
MTRNR2L8	4.10923e-115	0.517942	0.446	0.254	9.43849e-111	Endotheliocytes
MPC2.1	5.96508e-115	-0.643949	0.486	0.638	1.37012e-110	Endotheliocytes
CRIP1.1	1.33117e-114	-0.831728	0.095	0.29	3.05758e-110	Endotheliocytes
FAM150B.1	1.49949e-114	-0.54578	0.069	0.262	3.44417e-110	Endotheliocytes
DNAJB9.1	4.79648e-114	-0.722566	0.351	0.543	1.1017e-109	Endotheliocytes
TBCA.1	1.27741e-113	-0.586748	0.775	0.808	2.93407e-109	Endotheliocytes
VCAN.1	1.80469e-113	-0.622365	0.101	0.307	4.14518e-109	Endotheliocytes
ID2.1	2.67579e-113	0.589995	0.829	0.732	6.14603e-109	Endotheliocytes
LUCAT1.1	2.83386e-113	-0.503173	0.025	0.199	6.50909e-109	Endotheliocytes
CORO1A.1	3.79735e-113	-0.783637	0.024	0.196	8.72213e-109	Endotheliocytes
TNIP1.1	4.9064e-113	-0.55151	0.285	0.491	1.12695e-108	Endotheliocytes
LY86.1	2.51667e-111	-0.630991	0.018	0.185	5.78054e-107	Endotheliocytes
RNASE6.1	3.87223e-111	-0.773567	0.024	0.193	8.89412e-107	Endotheliocytes
CALM2.1	1.38079e-110	-0.565429	0.861	0.893	3.17154e-106	Endotheliocytes
CELF2.1	1.5713e-108	-0.532933	0.029	0.2	3.60912e-104	Endotheliocytes
SLC17A3.1	2.02506e-108	-0.922524	0.058	0.236	4.65137e-104	Endotheliocytes
SLC22A5.1	2.0756e-108	-0.619847	0.087	0.279	4.76744e-104	Endotheliocytes
ST13.1	2.25431e-108	-0.523345	0.666	0.76	5.17794e-104	Endotheliocytes
ZC3H12A	2.55119e-107	-0.519746	0.153	0.362	5.85984e-103	Endotheliocytes
PRR13	6.69645e-107	-0.548409	0.413	0.602	1.53811e-102	Endotheliocytes
BASP1.1	5.04784e-105	-0.6599	0.032	0.199	1.15944e-100	Endotheliocytes
MARCKS.1	1.35506e-104	0.529351	0.6	0.424	3.11243e-100	Endotheliocytes
NMB.1	2.24296e-104	-0.784604	0.124	0.315	5.15186e-100	Endotheliocytes
CPVL.1	2.72908e-104	-0.846278	0.069	0.249	6.26843e-100	Endotheliocytes
PLTP.1	2.88961e-104	-0.73496	0.036	0.204	6.63714e-100	Endotheliocytes
CLU.1	1.91583e-103	-1.32596	0.405	0.562	4.40047e-99	Endotheliocytes
CD48.1	2.35517e-103	-0.606	0.021	0.182	5.40958e-99	Endotheliocytes
DUSP2.1	2.68617e-103	-1.25003	0.128	0.31	6.16986e-99	Endotheliocytes
ITM2C.1	1.3403e-102	-0.994171	0.074	0.251	3.07855e-98	Endotheliocytes
MAT2A.1	1.6631e-102	-0.582434	0.344	0.546	3.81997e-98	Endotheliocytes
NBEAL1	1.7339e-102	-0.683953	0.525	0.696	3.98259e-98	Endotheliocytes
SCGN.1	7.58009e-102	-0.658191	0.03	0.192	1.74107e-97	Endotheliocytes
DUSP1.1	8.30207e-102	-0.888171	0.946	0.935	1.9069e-97	Endotheliocytes
FCER1G.1	5.62677e-101	-1.93253	0.191	0.363	1.29241e-96	Endotheliocytes
RPS10	1.0974e-100	-0.601588	0.872	0.904	2.52061e-96	Endotheliocytes
MLEC	2.5254e-99	0.552005	0.61	0.477	5.80059e-95	Endotheliocytes
[truncated: 6,322 more rows]

## Sheet: Table S4
Table S4 Myeloid subpopulation markers
Cell Type	Markers
Macrophages	CD68	CD163	CD14	CSF1R
Monocytes	S100A9	S100A8
Dendritic cells	CD1C	CD1E

## Sheet: Table S5
Table S5 62 myeloid-related ferroptosis genes
CYBB	PEBP1	AQP3	LIFR	ENPP2	TMSB4X
VDAC2	EPAS1	AMN	EGR1	CD44	ECH1
TFRC	HILPDA	SLC39A14	COX4I2	PRDX6	MGST1
SLC38A1	HIF1A	WWTR1	TIMP1	CA9	PDK4
ALOX5	HMGB1	LGMN	KDM6B	ZFP36	GALNT14
HMOX1	TNFAIP3	ACSL1	AKR1C3	CAV1	RARRES2
NCOA4	ATF3	CYGB	HSPB1	FTL	PTGS2
SAT1	DNAJB6	GJA1	FTH1	P4HB
EGFR	IL1B	PGRMC1	SLC40A1	CP
BID	CTSB	CIRBP	CISD1	GDF15
DPP4	ATF4	NDRG1	STAT3	FABP4

## Sheet: Table S6
Table S6 GO and KEGG analysis of 62 myeloid-related ferroptosis genes
ONTOLOGY	ID	Description	GeneRatio	BgRatio	pvalue	p.adjust	qvalue	geneID	Count
BP	GO:0001666	response to hypoxia	15/62	307/18723	5.51e-14	1.38e-10	7.96e-11	1536/3162/1803/2034/29923/3091/360/114757/10397/1958/84701/768/857/5034/5743	15
BP	GO:0036293	response to decreased oxygen levels	15/62	322/18723	1.1e-13	1.39e-10	7.99e-11	1536/3162/1803/2034/29923/3091/360/114757/10397/1958/84701/768/857/5034/5743	15
BP	GO:0055072	iron ion homeostasis	10/62	85/18723	1.91e-13	1.6e-10	9.22e-11	7037/3162/8031/2034/3091/23516/2495/30061/2512/1356	10
BP	GO:0070482	response to oxygen levels	15/62	347/18723	3.27e-13	2.06e-10	1.18e-10	1536/3162/1803/2034/29923/3091/360/114757/10397/1958/84701/768/857/5034/5743	15
BP	GO:0071453	cellular response to oxygen levels	12/62	177/18723	5.01e-13	2.52e-10	1.45e-10	1536/3162/2034/29923/3091/360/10397/1958/84701/857/5034/5743	12
BP	GO:0006879	cellular iron ion homeostasis	9/62	67/18723	9.62e-13	4.03e-10	2.32e-10	7037/3162/8031/3091/23516/2495/30061/2512/1356	9
BP	GO:0071456	cellular response to hypoxia	11/62	151/18723	2.32e-12	8.33e-10	4.79e-10	1536/3162/2034/29923/3091/360/10397/1958/84701/5034/5743	11
BP	GO:0062197	cellular response to chemical stress	14/62	337/18723	3.82e-12	1.2e-09	6.9e-10	240/3162/1956/2034/3091/7128/468/23135/8644/3315/857/5034/4257/5743	14
BP	GO:0036294	cellular response to decreased oxygen levels	11/62	161/18723	4.69e-12	1.31e-09	7.54e-10	1536/3162/2034/29923/3091/360/10397/1958/84701/5034/5743	11
BP	GO:0001659	temperature homeostasis	11/62	174/18723	1.1e-11	2.73e-09	1.57e-09	2034/3553/468/2180/2697/1958/23135/6774/857/2167/5743	11
BP	GO:0006979	response to oxidative stress	15/62	446/18723	1.19e-11	2.73e-09	1.57e-09	240/3162/1956/2034/3091/7128/468/114757/23135/8644/3315/9588/5034/4257/5743	15
BP	GO:0055076	transition metal ion homeostasis	10/62	138/18723	2.64e-11	5.53e-09	3.18e-09	7037/3162/8031/2034/3091/23516/2495/30061/2512/1356	10
BP	GO:0046916	cellular transition metal ion homeostasis	9/62	115/18723	1.4e-10	2.71e-08	1.56e-08	7037/3162/8031/3091/23516/2495/30061/2512/1356	9
BP	GO:0034599	cellular response to oxidative stress	12/62	288/18723	1.52e-10	2.73e-08	1.57e-08	240/3162/1956/2034/3091/7128/468/23135/8644/3315/5034/4257	12
BP	GO:2001233	regulation of apoptotic signaling pathway	12/62	356/18723	1.71e-09	2.86e-07	1.65e-07	7417/3162/637/3091/7128/467/3553/3315/960/857/5034/5743	12
BP	GO:0031667	response to nutrient levels	13/62	474/18723	4e-09	6.28e-07	3.61e-07	1536/3162/1956/467/468/360/2180/8644/7538/9518/5166/5919/5743	13
BP	GO:0048771	tissue remodeling	9/62	175/18723	5.87e-09	8.69e-07	5e-07	7037/1956/2034/3091/7128/2697/7076/857/5166	9
BP	GO:0043434	response to peptide hormone	12/62	414/18723	9.28e-09	1.3e-06	7.46e-07	1536/3553/23516/2697/1958/7076/6774/857/9518/5166/5919/5743	12
BP	GO:0043618	regulation of transcription from RNA polymerase II promoter in response to stress	6/62	47/18723	9.94e-09	1.31e-06	7.57e-07	3162/2034/3091/467/468/1958	6
BP	GO:0043620	regulation of DNA-templated transcription in response to stress	6/62	53/18723	2.09e-08	2.63e-06	1.51e-06	3162/2034/3091/467/468/1958	6
BP	GO:0097193	intrinsic apoptotic signaling pathway	10/62	288/18723	3.37e-08	3.81e-06	2.19e-06	7417/3162/637/3091/468/3315/960/857/5034/5743	10
BP	GO:0010038	response to metal ion	11/62	373/18723	3.47e-08	3.81e-06	2.19e-06	1536/3162/1956/3091/360/5641/10397/8644/857/2167/5743	11
BP	GO:0043619	regulation of transcription from RNA polymerase II promoter in response to oxidative stress	4/62	11/18723	3.53e-08	3.81e-06	2.19e-06	3162/2034/3091/468	4
BP	GO:0006826	iron ion transport	6/62	58/18723	3.64e-08	3.81e-06	2.19e-06	7037/23516/2495/30061/2512/1356	6
BP	GO:0001667	ameboidal-type cell migration	12/62	475/18723	4.23e-08	4.25e-06	2.45e-06	3162/1803/3091/3146/5641/114757/2697/7076/3315/5168/7114/5743	12
BP	GO:2001234	negative regulation of apoptotic signaling pathway	9/62	224/18723	5e-08	4.84e-06	2.78e-06	7417/3162/637/3091/7128/3553/3315/960/5743	9
BP	GO:2001242	regulation of intrinsic apoptotic signaling pathway	8/62	164/18723	6.61e-08	6.15e-06	3.54e-06	7417/637/3091/3315/960/857/5034/5743	8
BP	GO:0060249	anatomical structure homeostasis	10/62	314/18723	7.58e-08	6.81e-06	3.92e-06	7037/1956/2034/3091/7128/25937/2697/3315/5166/5743	10
BP	GO:0071496	cellular response to external stimulus	10/62	320/18723	9.05e-08	7.85e-06	4.51e-06	3162/1956/467/3553/468/360/2697/8644/5166/5743	10
BP	GO:0010634	positive regulation of epithelial cell migration	8/62	176/18723	1.14e-07	9.56e-06	5.5e-06	3162/3091/3146/5641/3315/5168/7114/5743	8
BP	GO:0042060	wound healing	11/62	422/18723	1.21e-07	9.82e-06	5.65e-06	240/3162/1956/3091/3146/7128/2697/7076/3315/960/857	11
BP	GO:0062012	regulation of small molecule metabolic process	10/62	334/18723	1.35e-07	1.06e-05	6.09e-06	3091/3146/3553/1958/8644/6774/857/7114/5166/5743	10
BP	GO:0090594	inflammatory response to wounding	4/62	15/18723	1.45e-07	1.1e-05	6.34e-06	240/3162/3091/7076	4
BP	GO:0045765	regulation of angiogenesis	10/62	342/18723	1.68e-07	1.24e-05	7.14e-06	1536/240/3162/3091/3146/7128/3553/3315/6774/5168	10
BP	GO:0043536	positive regulation of blood vessel endothelial cell migration	6/62	76/18723	1.88e-07	1.35e-05	7.76e-06	3162/3091/3146/3315/7114/5743	6
BP	GO:1901342	regulation of vasculature development	10/62	348/18723	1.97e-07	1.38e-05	7.92e-06	1536/240/3162/3091/3146/7128/3553/3315/6774/5168	10
BP	GO:0001894	tissue homeostasis	9/62	268/18723	2.31e-07	1.57e-05	9.02e-06	7037/1956/2034/7128/25937/2697/3315/5166/5743	9
BP	GO:0010595	positive regulation of endothelial cell migration	7/62	133/18723	2.77e-07	1.83e-05	1.05e-05	3162/3091/3146/5641/3315/7114/5743	7
BP	GO:0001819	positive regulation of cytokine production	11/62	467/18723	3.34e-07	2.15e-05	1.24e-05	1536/3162/29923/3091/3146/3553/468/1958/3315/6774/5743	11
BP	GO:0019221	cytokine-mediated signaling pathway	11/62	472/18723	3.71e-07	2.33e-05	1.34e-05	3091/7128/3553/2180/3977/1958/6774/960/857/5034/7114	11
BP	GO:0050678	regulation of epithelial cell proliferation	10/62	381/18723	4.54e-07	2.78e-05	1.6e-05	240/3162/1956/3091/3146/7128/2697/6774/7538/857	10
BP	GO:0106106	cold-induced thermogenesis	7/62	144/18723	4.75e-07	2.78e-05	1.6e-05	2034/468/2180/2697/23135/857/2167	7
BP	GO:0120161	regulation of cold-induced thermogenesis	7/62	144/18723	4.75e-07	2.78e-05	1.6e-05	2034/468/2180/2697/23135/857/2167	7
BP	GO:0120162	positive regulation of cold-induced thermogenesis	6/62	97/18723	8.04e-07	4.6e-05	2.64e-05	2034/2180/2697/23135/857/2167	6
BP	GO:1990845	adaptive thermogenesis	7/62	157/18723	8.52e-07	4.67e-05	2.69e-05	2034/468/2180/2697/23135/857/2167	7
BP	GO:2001243	negative regulation of intrinsic apoptotic signaling pathway	6/62	98/18723	8.55e-07	4.67e-05	2.69e-05	7417/637/3091/3315/960/5743	6
BP	GO:0072593	reactive oxygen species metabolic process	8/62	239/18723	1.17e-06	6.26e-05	3.6e-05	1536/240/1956/3091/8644/6774/9588/5166	8
BP	GO:0000041	transition metal ion transport	6/62	105/18723	1.28e-06	6.72e-05	3.87e-05	7037/23516/2495/30061/2512/1356	6
BP	GO:0050673	epithelial cell proliferation	10/62	437/18723	1.57e-06	8.07e-05	4.64e-05	240/3162/1956/3091/3146/7128/2697/6774/7538/857	10
BP	GO:0007584	response to nutrient	7/62	174/18723	1.7e-06	8.53e-05	4.91e-05	1536/3162/1956/360/2180/8644/5743	7
BP	GO:0001936	regulation of endothelial cell proliferation	7/62	179/18723	2.05e-06	0.000101024	5.81e-05	240/3162/3091/3146/2697/6774/857	7
BP	GO:0010575	positive regulation of vascular endothelial growth factor production	4/62	28/18723	2.1e-06	0.000101648	5.85e-05	3091/3553/468/5743	4
BP	GO:0045766	positive regulation of angiogenesis	7/62	181/18723	2.21e-06	0.000102735	5.91e-05	1536/3162/3091/3146/3553/3315/6774	7
BP	GO:1904018	positive regulation of vasculature development	7/62	181/18723	2.21e-06	0.000102735	5.91e-05	1536/3162/3091/3146/3553/3315/6774	7
BP	GO:0010631	epithelial cell migration	9/62	357/18723	2.51e-06	0.00011381	6.55e-05	3162/1803/3091/3146/5641/3315/5168/7114/5743	9
BP	GO:0052547	regulation of peptidase activity	10/62	461/18723	2.54e-06	0.00011381	6.55e-05	637/5037/3146/10049/5641/7076/6774/960/857/5743	10
BP	GO:0009410	response to xenobiotic stimulus	10/62	462/18723	2.59e-06	0.00011381	6.55e-05	1536/7037/3162/1956/3553/2180/6774/768/4257/5743	10
BP	GO:1901653	cellular response to peptide	9/62	359/18723	2.63e-06	0.00011381	6.55e-05	3553/23516/5641/2697/6774/857/9518/5166/5919	9
BP	GO:0090132	epithelium migration	9/62	360/18723	2.69e-06	0.000114455	6.58e-05	3162/1803/3091/3146/5641/3315/5168/7114/5743	9
BP	GO:0090130	tissue migration	9/62	365/18723	3.01e-06	0.000125971	7.25e-05	3162/1803/3091/3146/5641/3315/5168/7114/5743	9
BP	GO:0001935	endothelial cell proliferation	7/62	193/18723	3.38e-06	0.000139224	8.01e-05	240/3162/3091/3146/2697/6774/857	7
BP	GO:0035767	endothelial cell chemotaxis	4/62	32/18723	3.66e-06	0.000146062	8.4e-05	3146/5641/3315/7114	4
BP	GO:0043542	endothelial cell migration	8/62	279/18723	3.7e-06	0.000146062	8.4e-05	3162/1803/3091/3146/5641/3315/7114/5743	8
BP	GO:0032722	positive regulation of chemokine production	5/62	71/18723	3.72e-06	0.000146062	8.4e-05	3162/3091/3146/3553/1958	5
BP	GO:0071248	cellular response to metal ion	7/62	197/18723	3.87e-06	0.000149623	8.61e-05	1536/3162/1956/5641/8644/2167/5743	7
BP	GO:0010565	regulation of cellular ketone metabolic process	6/62	133/18723	5.09e-06	0.000191528	0.000110187	3553/1958/8644/857/5166/5743	6
BP	GO:0006631	fatty acid metabolic process	9/62	390/18723	5.15e-06	0.000191528	0.000110187	240/3553/2180/114757/8644/857/1891/5166/5743	9
BP	GO:0010632	regulation of epithelial cell migration	8/62	292/18723	5.18e-06	0.000191528	0.000110187	3162/3091/3146/5641/3315/5168/7114/5743	8
BP	GO:0045907	positive regulation of vasoconstriction	4/62	35/18723	5.28e-06	0.000192528	0.000110762	1956/2697/857/5743	4
BP	GO:0042886	amide transport	8/62	301/18723	6.47e-06	0.000232435	0.000133721	240/1956/1803/3091/3553/360/2697/4257	8
BP	GO:0062013	positive regulation of small molecule metabolic process	6/62	143/18723	7.73e-06	0.000273571	0.000157387	3091/3146/3553/6774/7114/5743	6
BP	GO:0001890	placenta development	6/62	144/18723	8.04e-06	0.000276933	0.000159321	2034/3091/10049/1508/2697/5743	6
BP	GO:0046718	viral entry into host cell	6/62	144/18723	8.04e-06	0.000276933	0.000159321	7037/1956/1803/1508/857/5034	6
BP	GO:0071276	cellular response to cadmium ion	4/62	40/18723	9.11e-06	0.00030948	0.000178045	1536/3162/1956/8644	4
BP	GO:0071241	cellular response to inorganic substance	7/62	226/18723	9.52e-06	0.000319123	0.000183593	1536/3162/1956/5641/8644/2167/5743	7
BP	GO:0048608	reproductive structure development	9/62	424/18723	1.01e-05	0.000331288	0.000190592	8031/2034/3091/10049/1508/2697/8644/4257/5743	9
BP	GO:0043535	regulation of blood vessel endothelial cell migration	6/62	151/18723	1.06e-05	0.000331288	0.000190592	3162/3091/3146/3315/7114/5743	6
BP	GO:0044409	entry into host	6/62	151/18723	1.06e-05	0.000331288	0.000190592	7037/1956/1803/1508/857/5034	6
BP	GO:2001236	regulation of extrinsic apoptotic signaling pathway	6/62	151/18723	1.06e-05	0.000331288	0.000190592	3162/637/7128/467/3553/857	6
BP	GO:0032103	positive regulation of response to external stimulus	9/62	427/18723	1.07e-05	0.000331288	0.000190592	1956/3146/3553/5641/3315/2167/7114/5919/5743	9
BP	GO:0061458	reproductive system development	9/62	427/18723	1.07e-05	0.000331288	0.000190592	8031/2034/3091/10049/1508/2697/8644/4257/5743	9
BP	GO:0010594	regulation of endothelial cell migration	7/62	232/18723	1.13e-05	0.000343035	0.00019735	3162/3091/3146/5641/3315/7114/5743	7
BP	GO:1900407	regulation of cellular response to oxidative stress	5/62	89/18723	1.13e-05	0.000343035	0.00019735	240/3091/468/3315/5034	5
BP	GO:0052548	regulation of endopeptidase activity	9/62	432/18723	1.17e-05	0.000350554	0.000201676	637/5037/3146/10049/5641/7076/6774/960/5743	9
BP	GO:0046849	bone remodeling	5/62	90/18723	1.2e-05	0.000353769	0.000203525	7037/1956/7128/2697/5166	5
BP	GO:0002262	myeloid cell homeostasis	6/62	157/18723	1.32e-05	0.000382758	0.000220202	3162/2034/3091/3146/6774/7538	6
BP	GO:0045124	regulation of bone resorption	4/62	44/18723	1.34e-05	0.000382758	0.000220202	7037/1956/7128/5166	4
BP	GO:0050999	regulation of nitric-oxide synthase activity	4/62	44/18723	1.34e-05	0.000382758	0.000220202	1956/3091/3553/857	4
BP	GO:1903039	positive regulation of leukocyte cell-cell adhesion	7/62	239/18723	1.37e-05	0.000386673	0.000222455	7037/240/1803/3146/3553/960/857	7
BP	GO:2001028	positive regulation of endothelial cell chemotaxis	3/62	15/18723	1.53e-05	0.000424102	0.000243988	5641/3315/7114	3
BP	GO:0048545	response to steroid hormone	8/62	339/18723	1.54e-05	0.000424102	0.000243988	1536/8031/1956/3146/8644/7538/857/5743	8
BP	GO:0032642	regulation of chemokine production	5/62	98/18723	1.81e-05	0.000489597	0.000281667	3162/3091/3146/3553/1958	5
BP	GO:1902882	regulation of response to oxidative stress	5/62	98/18723	1.81e-05	0.000489597	0.000281667	240/3091/468/3315/5034	5
BP	GO:0031960	response to corticosteroid	6/62	167/18723	1.87e-05	0.000500568	0.000287979	1536/1956/3146/8644/7538/5743	6
BP	GO:0032602	chemokine production	5/62	99/18723	1.9e-05	0.000503506	0.00028967	3162/3091/3146/3553/1958	5
BP	GO:0016264	gap junction assembly	3/62	17/18723	2.27e-05	0.000595718	0.000342719	3553/2697/857	3
BP	GO:0046850	regulation of bone remodeling	4/62	51/18723	2.42e-05	0.000625475	0.000359839	7037/1956/7128/5166	4
BP	GO:0052126	movement in host environment	6/62	175/18723	2.44e-05	0.000625475	0.000359839	7037/1956/1803/1508/857/5034	6
BP	GO:0043534	blood vessel endothelial cell migration	6/62	176/18723	2.52e-05	0.000639369	0.000367832	3162/3091/3146/3315/7114/5743	6
BP	GO:0015833	peptide transport	7/62	264/18723	2.6e-05	0.000652944	0.000375642	240/1956/1803/3091/3553/2697/4257	7
BP	GO:0007566	embryo implantation	4/62	53/18723	2.83e-05	0.000703519	0.000404738	3553/2697/7076/5743	4
BP	GO:0051348	negative regulation of transferase activity	7/62	268/18723	2.86e-05	0.000704758	0.00040545	7128/3553/25937/3315/7538/857/2167	7
BP	GO:0033138	positive regulation of peptidyl-serine phosphorylation	5/62	108/18723	2.9e-05	0.000705781	0.000406039	7037/1956/960/857/5743	5
BP	GO:0032640	tumor necrosis factor production	6/62	181/18723	2.95e-05	0.000705781	0.000406039	1536/3146/7128/3315/6774/7538	6
BP	GO:0032680	regulation of tumor necrosis factor production	6/62	181/18723	2.95e-05	0.000705781	0.000406039	1536/3146/7128/3315/6774/7538	6
BP	GO:0048872	homeostasis of number of cells	7/62	272/18723	3.14e-05	0.000737066	0.000424038	3162/2034/3091/3146/7128/6774/7538	7
BP	GO:0032611	interleukin-1 beta production	5/62	110/18723	3.17e-05	0.000737066	0.000424038	3146/7128/1958/3315/6774	5
BP	GO:0032651	regulation of interleukin-1 beta production	5/62	110/18723	3.17e-05	0.000737066	0.000424038	3146/7128/1958/3315/6774	5
BP	GO:0009896	positive regulation of catabolic process	9/62	492/18723	3.27e-05	0.000753899	0.000433722	3162/637/3091/3146/7128/3553/2697/7538/857	9
BP	GO:0071706	tumor necrosis factor superfamily cytokine production	6/62	186/18723	3.43e-05	0.000777972	0.000447571	1536/3146/7128/3315/6774/7538	6
BP	GO:1903555	regulation of tumor necrosis factor superfamily cytokine production	6/62	186/18723	3.43e-05	0.000777972	0.000447571	1536/3146/7128/3315/6774/7538	6
BP	GO:0046456	icosanoid biosynthetic process	4/62	56/18723	3.52e-05	0.000789872	0.000454417	240/3553/8644/5743	4
BP	GO:0071243	cellular response to arsenic-containing substance	3/62	20/18723	3.79e-05	0.000842464	0.000484674	3162/467/468	3
BP	GO:0050727	regulation of inflammatory response	8/62	386/18723	3.88e-05	0.000856018	0.000492471	240/1956/7128/3553/7538/2167/7114/5743	8
BP	GO:0002931	response to ischemia	4/62	58/18723	4.04e-05	0.000876599	0.000504312	637/2697/1958/857	4
BP	GO:0010574	regulation of vascular endothelial growth factor production	4/62	58/18723	4.04e-05	0.000876599	0.000504312	3091/3553/468/5743	4
BP	GO:0022409	positive regulation of cell-cell adhesion	7/62	284/18723	4.14e-05	0.000888754	0.000511304	7037/240/1803/3146/3553/960/857	7
BP	GO:0007565	female pregnancy	6/62	193/18723	4.22e-05	0.00089986	0.000517693	81539/3553/1508/2697/7076/5743	6
BP	GO:0032768	regulation of monooxygenase activity	4/62	59/18723	4.33e-05	0.000910765	0.000523967	1956/3091/3553/857	4
BP	GO:1901654	response to ketone	6/62	194/18723	4.35e-05	0.000910765	0.000523967	1536/8031/1956/8644/768/857	6
BP	GO:0090276	regulation of peptide hormone secretion	6/62	196/18723	4.6e-05	0.000956426	0.000550236	240/1956/1803/3091/3553/2697	6
BP	GO:0071375	cellular response to peptide hormone stimulus	7/62	290/18723	4.72e-05	0.000973028	0.000559787	3553/23516/6774/857/9518/5166/5919	7
BP	GO:1904019	epithelial cell apoptotic process	5/62	121/18723	5e-05	0.00102229	0.00058813	3162/637/7128/8644/7538	5
BP	GO:0002791	regulation of peptide secretion	6/62	200/18723	5.15e-05	0.00104444	0.000600872	240/1956/1803/3091/3553/2697	6
BP	GO:0010573	vascular endothelial growth factor production	4/62	62/18723	5.27e-05	0.00105066	0.000604451	3091/3553/468/5743	4
BP	GO:0032731	positive regulation of interleukin-1 beta production	4/62	62/18723	5.27e-05	0.00105066	0.000604451	3146/1958/3315/6774	4
BP	GO:0090087	regulation of peptide transport	6/62	202/18723	5.44e-05	0.00107779	0.000620056	240/1956/1803/3091/3553/2697	6
BP	GO:0051701	biological process involved in interaction with host	6/62	203/18723	5.6e-05	0.00109912	0.000632326	7037/1956/1803/1508/857/5034	6
BP	GO:0070542	response to fatty acid	4/62	64/18723	5.97e-05	0.00116309	0.000669131	2180/8644/5166/5743	4
BP	GO:0050679	positive regulation of epithelial cell proliferation	6/62	207/18723	6.24e-05	0.00120597	0.000693799	3162/1956/3091/3146/7128/6774	6
BP	GO:0045453	bone resorption	4/62	65/18723	6.34e-05	0.00121742	0.000700389	7037/1956/7128/5166	4
BP	GO:0032612	interleukin-1 production	5/62	128/18723	6.54e-05	0.00123614	0.000711155	3146/7128/1958/3315/6774	5
BP	GO:0032652	regulation of interleukin-1 production	5/62	128/18723	6.54e-05	0.00123614	0.000711155	3146/7128/1958/3315/6774	5
BP	GO:0036003	positive regulation of transcription from RNA polymerase II promoter in response to stress	3/62	24/18723	6.66e-05	0.00124022	0.000713506	3091/467/468	3
BP	GO:2001026	regulation of endothelial cell chemotaxis	3/62	24/18723	6.66e-05	0.00124022	0.000713506	5641/3315/7114	3
BP	GO:0019229	regulation of vasoconstriction	4/62	66/18723	6.74e-05	0.00124524	0.000716391	1956/2697/857/5743	4
BP	GO:0034101	erythrocyte homeostasis	5/62	129/18723	6.79e-05	0.00124528	0.000716414	3162/2034/3091/6774/7538	5
BP	GO:0042180	cellular ketone metabolic process	6/62	211/18723	6.93e-05	0.00126307	0.000726652	3553/1958/8644/857/5166/5743	6
BP	GO:0006469	negative regulation of protein kinase activity	6/62	212/18723	7.12e-05	0.00128721	0.000740537	7128/3553/25937/3315/857/2167	6
BP	GO:0060326	cell chemotaxis	7/62	310/18723	7.19e-05	0.00129057	0.000742469	240/1803/3146/5641/3315/7114/5919	7
BP	GO:0046686	response to cadmium ion	4/62	68/18723	7.57e-05	0.00135048	0.000776936	1536/3162/1956/8644	4
BP	GO:0031669	cellular response to nutrient levels	6/62	215/18723	7.69e-05	0.00136172	0.000783406	3162/467/468/360/8644/5166	6
BP	GO:0031331	positive regulation of cellular catabolic process	8/62	427/18723	7.89e-05	0.0013864	0.000797604	3162/637/3091/3146/7128/3553/7538/857	8
BP	GO:0061041	regulation of wound healing	5/62	134/18723	8.13e-05	0.00141902	0.000816369	240/3146/7128/2697/857	5
BP	GO:0010506	regulation of autophagy	7/62	317/18723	8.27e-05	0.00143301	0.000824417	3162/637/3091/3146/3315/55847/6774	7
BP	GO:0097191	extrinsic apoptotic signaling pathway	6/62	219/18723	8.51e-05	0.00145622	0.000837773	3162/637/7128/467/3553/857	6
BP	GO:0046697	decidualization	3/62	26/18723	8.51e-05	0.00145622	0.000837773	1508/2697/5743	3
BP	GO:0044706	multi-multicellular organism process	6/62	220/18723	8.73e-05	0.00147905	0.000850903	81539/3553/1508/2697/7076/5743	6
BP	GO:0009895	negative regulation of catabolic process	7/62	320/18723	8.77e-05	0.00147905	0.000850903	3162/1956/3553/1153/7076/6774/7538	7
BP	GO:0000302	response to reactive oxygen species	6/62	222/18723	9.18e-05	0.001538	0.000884819	3162/1956/3091/7128/23135/8644	6
BP	GO:0045785	positive regulation of cell adhesion	8/62	437/18723	9.26e-05	0.00154215	0.000887207	7037/240/1803/3146/3553/960/857/5034	8
BP	GO:0050920	regulation of chemotaxis	6/62	223/18723	9.41e-05	0.00155574	0.000895023	1803/3146/5641/3315/7114/5919	6
BP	GO:0045598	regulation of fat cell differentiation	5/62	139/18723	9.67e-05	0.0015882	0.000913701	240/25937/7538/5919/5743	5
BP	GO:0032732	positive regulation of interleukin-1 production	4/62	73/18723	0.0001	0.00162707	0.000936061	3146/1958/3315/6774	4
BP	GO:0051235	maintenance of location	7/62	327/18723	0.000100317	0.00162707	0.000936061	29923/3553/2697/2495/857/2512/7114	7
BP	GO:0032355	response to estradiol	5/62	141/18723	0.000103397	0.00165567	0.000952516	1956/637/2697/6774/5743	5
BP	GO:0050921	positive regulation of chemotaxis	5/62	141/18723	0.000103397	0.00165567	0.000952516	3146/5641/3315/7114/5919	5
BP	GO:1903201	regulation of oxidative stress-induced cell death	4/62	74/18723	0.00010544	0.0016777	0.000965187	3091/468/3315/5034	4
BP	GO:1990776	response to angiotensin	3/62	28/18723	0.000106783	0.00167834	0.000965555	1536/857/5743	3
BP	GO:0019216	regulation of lipid metabolic process	7/62	331/18723	0.000108193	0.00167834	0.000965555	3553/1958/8644/857/5166/5919/5743	7
BP	GO:0071214	cellular response to abiotic stimulus	7/62	331/18723	0.000108193	0.00167834	0.000965555	1956/3553/468/2697/1958/7076/5743	7
BP	GO:0104004	cellular response to environmental stimulus	7/62	331/18723	0.000108193	0.00167834	0.000965555	1956/3553/468/2697/1958/7076/5743	7
BP	GO:0045444	fat cell differentiation	6/62	229/18723	0.000108818	0.00167834	0.000965555	240/25937/7538/2167/5919/5743	6
BP	GO:0033135	regulation of peptidyl-serine phosphorylation	5/62	144/18723	0.000114179	0.00175027	0.00100694	7037/1956/960/857/5743	5
BP	GO:1903037	regulation of leukocyte cell-cell adhesion	7/62	336/18723	0.000118741	0.00179953	0.00103527	7037/240/1803/3146/3553/960/857	7
BP	GO:1902175	regulation of oxidative stress-induced intrinsic apoptotic signaling pathway	3/62	29/18723	0.000118823	0.00179953	0.00103527	3091/3315/5034	3
BP	GO:2000116	regulation of cysteine-type endopeptidase activity	6/62	235/18723	0.00012536	0.00188716	0.00108569	637/3146/10049/5641/960/5743	6
BP	GO:0030072	peptide hormone secretion	6/62	236/18723	0.000128301	0.00191994	0.00110455	240/1956/1803/3091/3553/2697	6
BP	GO:0033673	negative regulation of kinase activity	6/62	237/18723	0.000131297	0.00194783	0.00112059	7128/3553/25937/3315/857/2167	6
BP	GO:2000637	positive regulation of gene silencing by miRNA	3/62	30/18723	0.000131715	0.00194783	0.00112059	1956/6774/7538	3
BP	GO:0009411	response to UV	5/62	149/18723	0.000134043	0.00195921	0.00112714	1956/468/1153/7076/5743	5
BP	GO:0051592	response to calcium ion	5/62	149/18723	0.000134043	0.00195921	0.00112714	1956/360/5641/8644/857	5
BP	GO:0032496	response to lipopolysaccharide	7/62	343/18723	0.0001349	0.00196034	0.00112779	3146/7128/3553/2697/7538/4257/5743	7
BP	GO:0030336	negative regulation of cell migration	7/62	344/18723	0.000137348	0.00198444	0.00114166	3162/1803/3146/114757/2697/7076/6774	7
BP	GO:0001516	prostaglandin biosynthetic process	3/62	31/18723	0.000145483	0.00206635	0.00118878	3553/8644/5743	3
BP	GO:0046457	prostanoid biosynthetic process	3/62	31/18723	0.000145483	0.00206635	0.00118878	3553/8644/5743	3
BP	GO:0060148	positive regulation of posttranscriptional gene silencing	3/62	31/18723	0.000145483	0.00206635	0.00118878	1956/6774/7538	3
BP	GO:0002790	peptide secretion	6/62	242/18723	0.00014712	0.00207787	0.00119541	240/1956/1803/3091/3553/2697	6
BP	GO:0071260	cellular response to mechanical stimulus	4/62	81/18723	0.000149846	0.00210454	0.00121075	1956/3553/2697/5743	4
BP	GO:0030856	regulation of epithelial cell differentiation	5/62	154/18723	0.000156455	0.00218262	0.00125567	3553/360/25937/7538/857	5
BP	GO:0008625	extrinsic apoptotic signaling pathway via death domain receptors	4/62	82/18723	0.000157142	0.00218262	0.00125567	3162/637/7128/467	4
BP	GO:0031668	cellular response to extracellular stimulus	6/62	246/18723	0.000160837	0.00222167	0.00127814	3162/467/468/360/8644/5166	6
BP	GO:0033002	muscle cell proliferation	6/62	248/18723	0.000168065	0.00230672	0.00132707	3162/1956/7128/2697/6774/5743	6
BP	GO:2000377	regulation of reactive oxygen species metabolic process	5/62	157/18723	0.000171213	0.00230672	0.00132707	240/1956/3091/8644/6774	5
BP	GO:0043122	regulation of I-kappaB kinase/NF-kappaB signaling	6/62	249/18723	0.000171775	0.00230672	0.00132707	7037/3162/7128/3553/2697/3315	6
BP	GO:0046883	regulation of hormone secretion	6/62	249/18723	0.000171775	0.00230672	0.00132707	240/1956/1803/3091/3553/2697	6
BP	GO:0042310	vasoconstriction	4/62	84/18723	0.000172499	0.00230672	0.00132707	1956/2697/857/5743	4
BP	GO:1900542	regulation of purine nucleotide metabolic process	4/62	84/18723	0.000172499	0.00230672	0.00132707	3091/6774/7114/5166	4
BP	GO:0046685	response to arsenic-containing substance	3/62	33/18723	0.000175755	0.00233783	0.00134496	3162/467/468	3
BP	GO:2000146	negative regulation of cell motility	7/62	359/18723	0.000178612	0.00236332	0.00135963	3162/1803/3146/114757/2697/7076/6774	7
BP	GO:0070997	neuron death	7/62	361/18723	0.000184801	0.00243241	0.00139938	3162/637/3091/468/5641/1958/6774	7
BP	GO:0006140	regulation of nucleotide metabolic process	4/62	86/18723	0.000188913	0.00246076	0.00141569	3091/6774/7114/5166	4
BP	GO:0034103	regulation of tissue remodeling	4/62	86/18723	0.000188913	0.00246076	0.00141569	7037/1956/7128/5166	4
BP	GO:0002237	response to molecule of bacterial origin	7/62	363/18723	0.000191163	0.00247723	0.00142516	3146/7128/3553/2697/7538/4257/5743	7
BP	GO:0042110	T cell activation	8/62	487/18723	0.000194961	0.0025135	0.00144603	7037/1803/3146/3553/1958/6774/960/857	8
BP	GO:0034976	response to endoplasmic reticulum stress	6/62	256/18723	0.000199592	0.00256008	0.00147283	240/637/467/468/857/5034	6
BP	GO:0006633	fatty acid biosynthetic process	5/62	163/18723	0.000203904	0.0025955	0.0014932	240/3553/8644/5166/5743	5
BP	GO:0051271	negative regulation of cellular component movement	7/62	367/18723	0.000204419	0.0025955	0.0014932	3162/1803/3146/114757/2697/7076/6774	7
BP	GO:0001893	maternal placenta development	3/62	35/18723	0.000209844	0.00263773	0.0015175	1508/2697/5743	3
BP	GO:0032350	regulation of hormone metabolic process	3/62	35/18723	0.000209844	0.00263773	0.0015175	3091/1958/8644	3
BP	GO:0050796	regulation of insulin secretion	5/62	165/18723	0.000215794	0.00269904	0.00155277	240/1803/3091/3553/2697	5
BP	GO:0007159	leukocyte cell-cell adhesion	7/62	371/18723	0.00021841	0.00271823	0.00156381	7037/240/1803/3146/3553/960/857	7
BP	GO:1903034	regulation of response to wounding	5/62	167/18723	0.000228206	0.00282616	0.0016259	240/3146/7128/2697/857	5
BP	GO:0003018	vascular process in circulatory system	6/62	263/18723	0.000230857	0.00284497	0.00163672	7037/81539/1956/2697/857/5743	6
BP	GO:0046890	regulation of lipid biosynthetic process	5/62	171/18723	0.000254656	0.00310256	0.00178492	3553/1958/8644/5166/5743	5
BP	GO:0019217	regulation of fatty acid metabolic process	4/62	93/18723	0.000255291	0.00310256	0.00178492	3553/857/5166/5743	4
BP	GO:0050708	regulation of protein secretion	6/62	268/18723	0.000255462	0.00310256	0.00178492	240/1956/1803/3091/3553/2697	6
BP	GO:1903580	positive regulation of ATP metabolic process	3/62	38/18723	0.000268566	0.00324603	0.00186746	3091/6774/7114	3
BP	GO:0042326	negative regulation of phosphorylation	7/62	385/18723	0.000273602	0.00329109	0.00189338	7128/3553/25937/3315/6774/857/2167	7
BP	GO:0036473	cell death in response to oxidative stress	4/62	95/18723	0.000276987	0.00331593	0.00190767	3091/468/3315/5034	4
BP	GO:1904035	regulation of epithelial cell apoptotic process	4/62	96/18723	0.000288318	0.00343522	0.0019763	3162/7128/8644/7538	4
BP	GO:0040013	negative regulation of locomotion	7/62	391/18723	0.00030046	0.00356301	0.00204981	3162/1803/3146/114757/2697/7076/6774	7
BP	GO:0031349	positive regulation of defense response	6/62	278/18723	0.000310853	0.00366894	0.00211076	1956/3146/3553/2697/2167/5743	6
BP	GO:0048660	regulation of smooth muscle cell proliferation	5/62	180/18723	0.000322663	0.00379054	0.00218071	3162/1956/7128/2697/5743	5
BP	GO:0007249	I-kappaB kinase/NF-kappaB signaling	6/62	281/18723	0.000329187	0.0038492	0.00221446	7037/3162/7128/3553/2697/3315	6
BP	GO:1900371	regulation of purine nucleotide biosynthetic process	3/62	41/18723	0.000336978	0.00392205	0.00225637	6774/7114/5166	3
BP	GO:0098869	cellular oxidant detoxification	4/62	101/18723	0.000350018	0.00405505	0.00233289	114757/9588/4257/5743	4
BP	GO:0048659	smooth muscle cell proliferation	5/62	184/18723	0.00035696	0.0041165	0.00236824	3162/1956/7128/2697/5743	5
BP	GO:0030808	regulation of nucleotide biosynthetic process	3/62	42/18723	0.000362045	0.00413396	0.00237829	6774/7114/5166	3
BP	GO:1902895	positive regulation of pri-miRNA transcription by RNA polymerase II	3/62	42/18723	0.000362045	0.00413396	0.00237829	3091/1958/6774	3
BP	GO:0032677	regulation of interleukin-8 production	4/62	102/18723	0.000363407	0.00413396	0.00237829	3146/3553/6774/7114	4
BP	GO:0032637	interleukin-8 production	4/62	103/18723	0.000377159	0.00425192	0.00244615	3146/3553/6774/7114	4
BP	GO:0032760	positive regulation of tumor necrosis factor production	4/62	103/18723	0.000377159	0.00425192	0.00244615	1536/3146/3315/6774	4
BP	GO:0045981	positive regulation of nucleotide metabolic process	3/62	43/18723	0.000388283	0.00433088	0.00249157	3091/6774/7114	3
BP	GO:1900544	positive regulation of purine nucleotide metabolic process	3/62	43/18723	0.000388283	0.00433088	0.00249157	3091/6774/7114	3
BP	GO:0044403	biological process involved in symbiotic interaction	6/62	290/18723	0.000389331	0.00433088	0.00249157	7037/1956/1803/1508/857/5034	6
BP	GO:0048661	positive regulation of smooth muscle cell proliferation	4/62	104/18723	0.000391279	0.00433337	0.00249301	3162/1956/2697/5743	4
BP	GO:0046879	hormone secretion	6/62	295/18723	0.000426277	0.00470027	0.00270409	240/1956/1803/3091/3553/2697	6
BP	GO:0016032	viral process	7/62	415/18723	0.000429933	0.00471987	0.00271536	7037/1956/1803/1508/7538/857/5034	7
BP	GO:0051341	regulation of oxidoreductase activity	4/62	107/18723	0.000435907	0.00474403	0.00272926	1956/3091/3553/857	4
BP	GO:1903557	positive regulation of tumor necrosis factor superfamily cytokine production	4/62	107/18723	0.000435907	0.00474403	0.00272926	1536/3146/3315/6774	4
BP	GO:0008631	intrinsic apoptotic signaling pathway in response to oxidative stress	3/62	45/18723	0.00044436	0.00481517	0.00277019	3091/3315/5034	3
BP	GO:0034440	lipid oxidation	4/62	108/18723	0.000451558	0.00487217	0.00280298	240/114757/1891/5166	4
BP	GO:0030073	insulin secretion	5/62	195/18723	0.000465574	0.00500194	0.00287764	240/1803/3091/3553/2697	5
BP	GO:0006006	glucose metabolic process	5/62	196/18723	0.000476557	0.00506288	0.0029127	3146/467/468/23516/5166	5
BP	GO:0040015	negative regulation of multicellular organism growth	2/62	10/18723	0.000477288	0.00506288	0.0029127	5641/9518	2
BP	GO:2000434	regulation of protein neddylation	2/62	10/18723	0.000477288	0.00506288	0.0029127	2034/3091	2
BP	GO:0003014	renal system process	4/62	110/18723	0.000484056	0.00508782	0.00292704	360/5641/2697/8644	4
BP	GO:1905954	positive regulation of lipid localization	4/62	110/18723	0.000484056	0.00508782	0.00292704	29923/3553/2180/857	4
BP	GO:0010952	positive regulation of peptidase activity	5/62	197/18723	0.000487734	0.00508782	0.00292704	637/3146/5641/6774/857	5
BP	GO:0042594	response to starvation	5/62	197/18723	0.000487734	0.00508782	0.00292704	467/468/8644/7538/5166	5
BP	GO:0001938	positive regulation of endothelial cell proliferation	4/62	111/18723	0.000500916	0.00520373	0.00299373	3162/3091/3146/6774	4
BP	GO:0045646	regulation of erythrocyte differentiation	3/62	47/18723	0.000505387	0.00522857	0.00300802	3091/6774/7538	3
BP	GO:0009914	hormone transport	6/62	306/18723	0.000517213	0.00529564	0.00304661	240/1956/1803/3091/3553/2697	6
BP	GO:0001676	long-chain fatty acid metabolic process	4/62	112/18723	0.000518189	0.00529564	0.00304661	240/2180/8644/5743	4
BP	GO:1901222	regulation of NIK/NF-kappaB signaling	4/62	112/18723	0.000518189	0.00529564	0.00304661	1956/3146/3553/7114	4
BP	GO:2001238	positive regulation of extrinsic apoptotic signaling pathway	3/62	48/18723	0.000537812	0.00547392	0.00314917	637/467/857	3
BP	GO:0006692	prostanoid metabolic process	3/62	49/18723	0.000571539	0.00565027	0.00325063	3553/8644/5743	3
BP	GO:0006693	prostaglandin metabolic process	3/62	49/18723	0.000571539	0.00565027	0.00325063	3553/8644/5743	3
BP	GO:0006953	acute-phase response	3/62	49/18723	0.000571539	0.00565027	0.00325063	3553/6774/5743	3
BP	GO:0042304	regulation of fatty acid biosynthetic process	3/62	49/18723	0.000571539	0.00565027	0.00325063	3553/5166/5743	3
BP	GO:0060964	regulation of gene silencing by miRNA	3/62	49/18723	0.000571539	0.00565027	0.00325063	1956/6774/7538	3
BP	GO:1902041	regulation of extrinsic apoptotic signaling pathway via death domain receptors	3/62	49/18723	0.000571539	0.00565027	0.00325063	3162/7128/467	3
BP	GO:0001660	fever generation	2/62	11/18723	0.000582108	0.00565027	0.00325063	3553/5743	2
BP	GO:0031652	positive regulation of heat generation	2/62	11/18723	0.000582108	0.00565027	0.00325063	3553/5743	2
BP	GO:0033483	gas homeostasis	2/62	11/18723	0.000582108	0.00565027	0.00325063	3091/857	2
BP	GO:0042789	mRNA transcription by RNA polymerase II	2/62	11/18723	0.000582108	0.00565027	0.00325063	468/6774	2
BP	GO:1990440	positive regulation of transcription from RNA polymerase II promoter in response to endoplasmic reticulum stress	2/62	11/18723	0.000582108	0.00565027	0.00325063	467/468	2
BP	GO:2000392	regulation of lamellipodium morphogenesis	2/62	11/18723	0.000582108	0.00565027	0.00325063	5168/960	2
BP	GO:0008286	insulin receptor signaling pathway	4/62	116/18723	0.000591542	0.00567609	0.00326548	3553/23516/5166/5919	4
BP	GO:0033559	unsaturated fatty acid metabolic process	4/62	116/18723	0.000591542	0.00567609	0.00326548	240/3553/8644/5743	4
BP	GO:1990748	cellular detoxification	4/62	116/18723	0.000591542	0.00567609	0.00326548	114757/9588/4257/5743	4
BP	GO:0051090	regulation of DNA-binding transcription factor activity	7/62	440/18723	0.000608877	0.00582021	0.0033484	7037/3162/7128/3553/6774/857/7114	7
BP	GO:0045936	negative regulation of phosphate metabolic process	7/62	441/18723	0.000617106	0.00587653	0.00338079	7128/3553/25937/3315/6774/857/2167	7
BP	GO:0019058	viral life cycle	6/62	317/18723	0.000622621	0.00588882	0.00338786	7037/1956/1803/1508/857/5034	6
BP	GO:1901215	negative regulation of neuron death	5/62	208/18723	0.000624152	0.00588882	0.00338786	3162/3091/468/5641/6774	5
BP	GO:0010563	negative regulation of phosphorus metabolic process	7/62	442/18723	0.000625423	0.00588882	0.00338786	7128/3553/25937/3315/6774/857/2167	7
BP	GO:0043281	regulation of cysteine-type endopeptidase activity involved in apoptotic process	5/62	209/18723	0.000637838	0.0059833	0.00344222	637/3146/10049/960/5743	5
BP	GO:0006636	unsaturated fatty acid biosynthetic process	3/62	51/18723	0.000642988	0.00599132	0.00344683	3553/8644/5743	3
BP	GO:1901214	regulation of neuron death	6/62	319/18723	0.000643459	0.00599132	0.00344683	3162/3091/468/5641/1958/6774	6
BP	GO:0030282	bone mineralization	4/62	119/18723	0.000651192	0.0060013	0.00345257	240/3091/468/5743	4
BP	GO:0002685	regulation of leukocyte migration	5/62	210/18723	0.000651748	0.0060013	0.00345257	3162/1803/3146/5641/5919	5
BP	GO:0009416	response to light stimulus	6/62	320/18723	0.000654079	0.0060013	0.00345257	1956/3091/468/1153/7076/5743	6
BP	GO:0016042	lipid catabolic process	6/62	320/18723	0.000654079	0.0060013	0.00345257	3553/8644/5168/9588/1891/5919	6
BP	GO:0030218	erythrocyte differentiation	4/62	120/18723	0.000671989	0.0061432	0.00353421	2034/3091/6774/7538	4
BP	GO:0022407	regulation of cell-cell adhesion	7/62	448/18723	0.000677224	0.00616863	0.00354884	7037/240/1803/3146/3553/960/857	7
BP	GO:0060147	regulation of posttranscriptional gene silencing	3/62	52/18723	0.000680751	0.00617837	0.00355444	1956/6774/7538	3
BP	GO:0051651	maintenance of location in cell	5/62	214/18723	0.000709675	0.00639471	0.00367891	2697/2495/857/2512/7114	5
BP	GO:0072330	monocarboxylic acid biosynthetic process	5/62	214/18723	0.000709675	0.00639471	0.00367891	240/3553/8644/5166/5743	5
BP	GO:0002688	regulation of leukocyte chemotaxis	4/62	122/18723	0.00071499	0.00641783	0.00369221	1803/3146/5641/5919	4
BP	GO:0060966	regulation of gene silencing by RNA	3/62	53/18723	0.0007199	0.00641783	0.00369221	1956/6774/7538	3
BP	GO:1903202	negative regulation of oxidative stress-induced cell death	3/62	53/18723	0.0007199	0.00641783	0.00369221	3091/468/3315	3
BP	GO:0006690	icosanoid metabolic process	4/62	123/18723	0.000737205	0.00654888	0.0037676	240/3553/8644/5743	4
BP	GO:0050870	positive regulation of T cell activation	5/62	216/18723	0.000740045	0.00655096	0.0037688	7037/1803/3146/3553/857	5
BP	GO:0009314	response to radiation	7/62	456/18723	0.000751542	0.00662939	0.00381392	1956/3091/468/1153/1958/7076/5743	7
BP	GO:0010508	positive regulation of autophagy	4/62	124/18723	0.000759904	0.00663815	0.00381896	3162/637/3091/3146	4
BP	GO:0097237	cellular response to toxic substance	4/62	124/18723	0.000759904	0.00663815	0.00381896	114757/9588/4257/5743	4
BP	GO:1902893	regulation of pri-miRNA transcription by RNA polymerase II	3/62	54/18723	0.000760456	0.00663815	0.00381896	3091/1958/6774	3
BP	GO:0009746	response to hexose	5/62	219/18723	0.000787411	0.00684966	0.00394064	3091/23516/2697/1958/5743	5
BP	GO:0061614	pri-miRNA transcription by RNA polymerase II	3/62	55/18723	0.000802438	0.00695631	0.004002	3091/1958/6774	3
BP	GO:0031392	regulation of prostaglandin biosynthetic process	2/62	13/18723	0.000822019	0.00700528	0.00403017	3553/5743	2
BP	GO:0032352	positive regulation of hormone metabolic process	2/62	13/18723	0.000822019	0.00700528	0.00403017	3091/1958	2
BP	GO:0034135	regulation of toll-like receptor 2 signaling pathway	2/62	13/18723	0.000822019	0.00700528	0.00403017	3146/7128	2
BP	GO:0061418	regulation of transcription from RNA polymerase II promoter in response to hypoxia	2/62	13/18723	0.000822019	0.00700528	0.00403017	3091/1958	2
BP	GO:0070486	leukocyte aggregation	2/62	13/18723	0.000822019	0.00700528	0.00403017	3553/960	2
BP	GO:0043470	regulation of carbohydrate catabolic process	3/62	56/18723	0.000845868	0.00718416	0.00413308	3091/3146/6774	3
BP	GO:0034284	response to monosaccharide	5/62	225/18723	0.000888905	0.00752427	0.00432875	3091/23516/2697/1958/5743	5
BP	GO:0043467	regulation of generation of precursor metabolites and energy	4/62	130/18723	0.000906603	0.00764832	0.00440011	3091/3146/55847/6774	4
BP	GO:0001933	negative regulation of protein phosphorylation	6/62	342/18723	0.00092423	0.00777095	0.00447066	7128/3553/25937/3315/857/2167	6
BP	GO:0042743	hydrogen peroxide metabolic process	3/62	58/18723	0.000937144	0.00785327	0.00451802	1956/6774/9588	3
BP	GO:0031650	regulation of heat generation	2/62	14/18723	0.000956978	0.00790999	0.00455065	3553/5743	2
BP	GO:0061043	regulation of vascular wound healing	2/62	14/18723	0.000956978	0.00790999	0.00455065	240/7128	2
BP	GO:0070141	response to UV-A	2/62	14/18723	0.000956978	0.00790999	0.00455065	1956/7076	2
BP	GO:2001171	positive regulation of ATP biosynthetic process	2/62	14/18723	0.000956978	0.00790999	0.00455065	6774/7114	2
BP	GO:0035264	multicellular organism growth	4/62	132/18723	0.000959645	0.00790999	0.00455065	25937/5641/6774/9518	4
BP	GO:0030595	leukocyte chemotaxis	5/62	230/18723	0.000980686	0.00804014	0.00462553	240/1803/3146/5641/5919	5
BP	GO:0019369	arachidonic acid metabolic process	3/62	59/18723	0.000985029	0.00804014	0.00462553	240/8644/5743	3
BP	GO:0048010	vascular endothelial growth factor receptor signaling pathway	3/62	59/18723	0.000985029	0.00804014	0.00462553	3091/3553/3315	3
BP	GO:0040014	regulation of multicellular organism growth	3/62	61/18723	0.00108539	0.00880216	0.00506392	5641/6774/9518	3
BP	GO:0071384	cellular response to corticosteroid stimulus	3/62	61/18723	0.00108539	0.00880216	0.00506392	1956/8644/7538	3
BP	GO:0098760	response to interleukin-7	2/62	15/18723	0.00110185	0.00885003	0.00509146	3146/5034	2
BP	GO:0098761	cellular response to interleukin-7	2/62	15/18723	0.00110185	0.00885003	0.00509146	3146/5034	2
BP	GO:2001279	regulation of unsaturated fatty acid biosynthetic process	2/62	15/18723	0.00110185	0.00885003	0.00509146	3553/5743	2
BP	GO:0019318	hexose metabolic process	5/62	237/18723	0.00112081	0.00896766	0.00515914	3146/467/468/23516/5166	5
BP	GO:0032623	interleukin-2 production	3/62	62/18723	0.0011379	0.00896766	0.00515914	7128/3553/7538	3
BP	GO:0032663	regulation of interleukin-2 production	3/62	62/18723	0.0011379	0.00896766	0.00515914	7128/3553/7538	3
BP	GO:0032757	positive regulation of interleukin-8 production	3/62	62/18723	0.0011379	0.00896766	0.00515914	3146/3553/6774	3
BP	GO:0045428	regulation of nitric oxide biosynthetic process	3/62	62/18723	0.0011379	0.00896766	0.00515914	3553/857/5743	3
BP	GO:0060135	maternal process involved in female pregnancy	3/62	62/18723	0.0011379	0.00896766	0.00515914	1508/2697/5743	3
BP	GO:0006091	generation of precursor metabolites and energy	7/62	490/18723	0.00114275	0.00897773	0.00516493	1536/637/3091/3146/84701/55847/6774	7
BP	GO:0009306	protein secretion	6/62	359/18723	0.0011864	0.0092916	0.0053455	240/1956/1803/3091/3553/2697	6
BP	GO:0046902	regulation of mitochondrial membrane permeability	3/62	63/18723	0.00119199	0.00930642	0.00535403	7417/637/6774	3
BP	GO:0035592	establishment of protein localization to extracellular region	6/62	360/18723	0.00120343	0.00935716	0.00538322	240/1956/1803/3091/3553/2697	6
BP	GO:0035296	regulation of tube diameter	4/62	141/18723	0.00122562	0.00935716	0.00538322	1956/2697/857/5743	4
BP	GO:0097746	blood vessel diameter maintenance	4/62	141/18723	0.00122562	0.00935716	0.00538322	1956/2697/857/5743	4
BP	GO:1903320	regulation of protein modification by small protein conjugation or removal	5/62	242/18723	0.00122963	0.00935716	0.00538322	2034/3091/7128/1958/857	5
BP	GO:0080164	regulation of nitric oxide metabolic process	3/62	64/18723	0.00124768	0.00935716	0.00538322	3553/857/5743	3
BP	GO:0006857	oligopeptide transport	2/62	16/18723	0.00125658	0.00935716	0.00538322	2697/4257	2
BP	GO:0009299	mRNA transcription	2/62	16/18723	0.00125658	0.00935716	0.00538322	468/6774	2
BP	GO:0010649	regulation of cell communication by electrical coupling	2/62	16/18723	0.00125658	0.00935716	0.00538322	2697/857	2
BP	GO:0030949	positive regulation of vascular endothelial growth factor receptor signaling pathway	2/62	16/18723	0.00125658	0.00935716	0.00538322	3091/3553	2
BP	GO:0034116	positive regulation of heterotypic cell-cell adhesion	2/62	16/18723	0.00125658	0.00935716	0.00538322	3553/960	2
BP	GO:0034138	toll-like receptor 3 signaling pathway	2/62	16/18723	0.00125658	0.00935716	0.00538322	7128/857	2
BP	GO:0051238	sequestering of metal ion	2/62	16/18723	0.00125658	0.00935716	0.00538322	2495/2512	2
BP	GO:0071639	positive regulation of monocyte chemotactic protein-1 production	2/62	16/18723	0.00125658	0.00935716	0.00538322	3146/3553	2
BP	GO:1901163	regulation of trophoblast cell migration	2/62	16/18723	0.00125658	0.00935716	0.00538322	2697/7076	2
BP	GO:0035150	regulation of tube size	4/62	142/18723	0.00125804	0.00935716	0.00538322	1956/2697/857/5743	4
BP	GO:0050729	positive regulation of inflammatory response	4/62	142/18723	0.00125804	0.00935716	0.00538322	1956/3553/2167/5743	4
BP	GO:0038061	NIK/NF-kappaB signaling	4/62	143/18723	0.00129107	0.00957446	0.00550823	1956/3146/3553/7114	4
BP	GO:0032507	maintenance of protein location in cell	3/62	65/18723	0.00130498	0.00964918	0.00555122	2697/857/7114	3
BP	GO:0051402	neuron apoptotic process	5/62	246/18723	0.00132218	0.00971917	0.00559148	3162/637/3091/468/5641	5
BP	GO:0071216	cellular response to biotic stimulus	5/62	246/18723	0.00132218	0.00971917	0.00559148	637/3146/7128/3553/7538	5
BP	GO:0071692	protein localization to extracellular region	6/62	368/18723	0.00134651	0.0098692	0.00567779	240/1956/1803/3091/3553/2697	6
BP	GO:0045600	positive regulation of fat cell differentiation	3/62	66/18723	0.00136392	0.00994871	0.00572354	7538/5919/5743	3
BP	GO:0050900	leukocyte migration	6/62	369/18723	0.00136528	0.00994871	0.00572354	240/3162/1803/3146/5641/5919	6
BP	GO:0010566	regulation of ketone biosynthetic process	2/62	17/18723	0.00142109	0.0101615	0.00584595	1958/8644	2
BP	GO:0042448	progesterone metabolic process	2/62	17/18723	0.00142109	0.0101615	0.00584595	1958/8644	2
BP	GO:0061450	trophoblast cell migration	2/62	17/18723	0.00142109	0.0101615	0.00584595	2697/7076	2
BP	GO:0070293	renal absorption	2/62	17/18723	0.00142109	0.0101615	0.00584595	360/8644	2
BP	GO:0072673	lamellipodium morphogenesis	2/62	17/18723	0.00142109	0.0101615	0.00584595	5168/960	2
BP	GO:2000811	negative regulation of anoikis	2/62	17/18723	0.00142109	0.0101615	0.00584595	857/5166	2
BP	GO:0045862	positive regulation of proteolysis	6/62	372/18723	0.00142277	0.0101615	0.00584595	637/3146/3553/5641/6774/857	6
BP	GO:0051384	response to glucocorticoid	4/62	148/18723	0.00146533	0.0104139	0.00599115	1956/3146/7538/5743	4
BP	GO:0010951	negative regulation of endopeptidase activity	5/62	252/18723	0.00147054	0.0104139	0.00599115	5037/10049/7076/960/5743	5
BP	GO:0061448	connective tissue development	5/62	252/18723	0.00147054	0.0104139	0.00599115	3091/23516/1958/7076/960	5
BP	GO:0009743	response to carbohydrate	5/62	253/18723	0.00149641	0.0105377	0.0060624	3091/23516/2697/1958/5743	5
BP	GO:0034612	response to tumor necrosis factor	5/62	253/18723	0.00149641	0.0105377	0.0060624	7128/7538/2167/7114/5743	5
BP	GO:0034605	cellular response to heat	3/62	69/18723	0.00155068	0.0108591	0.00624729	3162/10049/5743	3
BP	GO:1901224	positive regulation of NIK/NF-kappaB signaling	3/62	69/18723	0.00155068	0.0108591	0.00624729	1956/3146/3553	3
BP	GO:0050878	regulation of body fluid levels	6/62	379/18723	0.00156413	0.0108926	0.00626655	1956/3091/360/2697/3315/857	6
BP	GO:0051346	negative regulation of hydrolase activity	6/62	379/18723	0.00156413	0.0108926	0.00626655	5037/10049/23516/7076/960/5743	6
BP	GO:1903522	regulation of blood circulation	5/62	256/18723	0.00157604	0.0109282	0.00628702	1956/2034/2697/857/5743	5
BP	GO:0002544	chronic inflammatory response	2/62	18/18723	0.00159532	0.0109282	0.00628702	7128/2697	2
BP	GO:0031649	heat generation	2/62	18/18723	0.00159532	0.0109282	0.00628702	3553/5743	2
BP	GO:0034134	toll-like receptor 2 signaling pathway	2/62	18/18723	0.00159532	0.0109282	0.00628702	3146/7128	2
BP	GO:0045116	protein neddylation	2/62	18/18723	0.00159532	0.0109282	0.00628702	2034/3091	2
BP	GO:0097709	connective tissue replacement	2/62	18/18723	0.00159532	0.0109282	0.00628702	3091/7076	2
BP	GO:0005996	monosaccharide metabolic process	5/62	257/18723	0.00160327	0.0109446	0.00629646	3146/467/468/23516/5166	5
BP	GO:0030099	myeloid cell differentiation	6/62	381/18723	0.00160642	0.0109446	0.00629646	7037/2034/3091/3146/6774/7538	6
BP	GO:0051092	positive regulation of NF-kappaB transcription factor activity	4/62	152/18723	0.00161608	0.010951	0.00630018	7037/3553/6774/857	4
BP	GO:0098754	detoxification	4/62	152/18723	0.00161608	0.010951	0.00630018	114757/9588/4257/5743	4
BP	GO:0042593	glucose homeostasis	5/62	258/18723	0.00163084	0.0110213	0.00634062	240/3091/23516/6774/5166	5
BP	GO:0120254	olefinic compound metabolic process	4/62	153/18723	0.0016554	0.0111501	0.00641468	240/1958/8644/5743	4
BP	GO:0033500	carbohydrate homeostasis	5/62	259/18723	0.00165876	0.0111501	0.00641468	240/3091/23516/6774/5166	5
BP	GO:0034614	cellular response to reactive oxygen species	4/62	155/18723	0.00173601	0.0115958	0.00667114	1956/7128/23135/8644	4
BP	GO:0009636	response to toxic substance	5/62	262/18723	0.00174463	0.0115958	0.00667114	114757/23135/9588/4257/5743	5
BP	GO:0010466	negative regulation of peptidase activity	5/62	262/18723	0.00174463	0.0115958	0.00667114	5037/10049/7076/960/5743	5
BP	GO:0031330	negative regulation of cellular catabolic process	5/62	262/18723	0.00174463	0.0115958	0.00667114	3162/1153/7076/6774/7538	5
BP	GO:0002534	cytokine production involved in inflammatory response	3/62	72/18723	0.00175275	0.0115958	0.00667114	240/3091/6774	3
BP	GO:1900015	regulation of cytokine production involved in inflammatory response	3/62	72/18723	0.00175275	0.0115958	0.00667114	240/3091/6774	3
BP	GO:0009267	cellular response to starvation	4/62	156/18723	0.00177732	0.0116787	0.0067188	467/468/8644/5166	4
BP	GO:0045780	positive regulation of bone resorption	2/62	19/18723	0.00177921	0.0116787	0.0067188	7037/1956	2
BP	GO:1903204	negative regulation of oxidative stress-induced neuron death	2/62	19/18723	0.00177921	0.0116787	0.0067188	3091/468	2
BP	GO:0032868	response to insulin	5/62	264/18723	0.00180366	0.0118084	0.00679341	3553/23516/1958/5166/5919	5
BP	GO:0042176	regulation of protein catabolic process	6/62	391/18723	0.00183113	0.011957	0.00687894	1956/7128/3553/2697/7076/857	6
BP	GO:0006094	gluconeogenesis	3/62	75/18723	0.00197056	0.0127163	0.00731573	467/468/23516	3
BP	GO:0034121	regulation of toll-like receptor signaling pathway	3/62	75/18723	0.00197056	0.0127163	0.00731573	3146/7128/857	3
BP	GO:0043627	response to estrogen	3/62	75/18723	0.00197056	0.0127163	0.00731573	3162/8031/857	3
BP	GO:0060252	positive regulation of glial cell proliferation	2/62	20/18723	0.00197269	0.0127163	0.00731573	1956/3553	2
BP	GO:1902176	negative regulation of oxidative stress-induced intrinsic apoptotic signaling pathway	2/62	20/18723	0.00197269	0.0127163	0.00731573	3091/3315	2
BP	GO:0001937	negative regulation of endothelial cell proliferation	3/62	76/18723	0.00204673	0.0130928	0.00753238	240/2697/857	3
BP	GO:0006809	nitric oxide biosynthetic process	3/62	76/18723	0.00204673	0.0130928	0.00753238	3553/857/5743	3
BP	GO:0014823	response to activity	3/62	76/18723	0.00204673	0.0130928	0.00753238	3091/23135/5919	3
BP	GO:0038083	peptidyl-tyrosine autophosphorylation	2/62	21/18723	0.00217571	0.0137034	0.00788366	1956/857	2
BP	GO:0046885	regulation of hormone biosynthetic process	2/62	21/18723	0.00217571	0.0137034	0.00788366	3091/1958	2
BP	GO:0071605	monocyte chemotactic protein-1 production	2/62	21/18723	0.00217571	0.0137034	0.00788366	3146/3553	2
BP	GO:0071637	regulation of monocyte chemotactic protein-1 production	2/62	21/18723	0.00217571	0.0137034	0.00788366	3146/3553	2
BP	GO:0090026	positive regulation of monocyte chemotaxis	2/62	21/18723	0.00217571	0.0137034	0.00788366	3146/5641	2
BP	GO:0032635	interleukin-6 production	4/62	165/18723	0.00218034	0.0137034	0.00788366	3146/7128/3553/6774	4
BP	GO:0032675	regulation of interleukin-6 production	4/62	165/18723	0.00218034	0.0137034	0.00788366	3146/7128/3553/6774	4
BP	GO:0019319	hexose biosynthetic process	3/62	78/18723	0.00220453	0.0137523	0.00791178	467/468/23516	3
BP	GO:0043154	negative regulation of cysteine-type endopeptidase activity involved in apoptotic process	3/62	78/18723	0.00220453	0.0137523	0.00791178	10049/960/5743	3
BP	GO:0090559	regulation of membrane permeability	3/62	78/18723	0.00220453	0.0137523	0.00791178	7417/637/6774	3
BP	GO:0046034	ATP metabolic process	5/62	277/18723	0.00222382	0.0138383	0.00796125	637/3091/84701/6774/7114	5
BP	GO:0001503	ossification	6/62	408/18723	0.00226709	0.0140727	0.00809612	240/1956/3091/468/25937/5743	6
BP	GO:0002822	regulation of adaptive immune response based on somatic recombination of immune receptors built from immunoglobulin superfamily domains	4/62	168/18723	0.00232762	0.0144129	0.00829182	7037/3146/7128/3553	4
BP	GO:0009152	purine ribonucleotide biosynthetic process	4/62	169/18723	0.0023782	0.0145373	0.00836336	2180/6774/7114/5166	4
BP	GO:0031214	biomineral tissue development	4/62	169/18723	0.0023782	0.0145373	0.00836336	240/3091/468/5743	4
BP	GO:0034755	iron ion transmembrane transport	2/62	22/18723	0.00238818	0.0145373	0.00836336	23516/30061	2
BP	GO:0048026	positive regulation of mRNA splicing, via spliceosome	2/62	22/18723	0.00238818	0.0145373	0.00836336	1153/9588	2
BP	GO:0061042	vascular wound healing	2/62	22/18723	0.00238818	0.0145373	0.00836336	240/7128	2
BP	GO:1901522	positive regulation of transcription from RNA polymerase II promoter involved in cellular response to chemical stimulus	2/62	22/18723	0.00238818	0.0145373	0.00836336	3091/468	2
BP	GO:2000193	positive regulation of fatty acid transport	2/62	22/18723	0.00238818	0.0145373	0.00836336	3553/2180	2
BP	GO:0046209	nitric oxide metabolic process	3/62	81/18723	0.00245507	0.0148724	0.00855616	3553/857/5743	3
BP	GO:0060968	regulation of gene silencing	3/62	81/18723	0.00245507	0.0148724	0.00855616	1956/6774/7538	3
BP	GO:0110148	biomineralization	4/62	171/18723	0.00248163	0.0149972	0.00862794	240/3091/468/5743	4
BP	GO:0001892	embryonic placenta development	3/62	82/18723	0.00254234	0.015254	0.0087757	2034/3091/10049	3
BP	GO:0046364	monosaccharide biosynthetic process	3/62	82/18723	0.00254234	0.015254	0.0087757	467/468/23516	3
BP	GO:2001057	reactive nitrogen species metabolic process	3/62	82/18723	0.00254234	0.015254	0.0087757	3553/857/5743	3
BP	GO:0035162	embryonic hemopoiesis	2/62	23/18723	0.00261007	0.0154757	0.00890326	3091/468	2
BP	GO:0045723	positive regulation of fatty acid biosynthetic process	2/62	23/18723	0.00261007	0.0154757	0.00890326	3553/5743	2
BP	GO:0060353	regulation of cell adhesion molecule production	2/62	23/18723	0.00261007	0.0154757	0.00890326	3553/857	2
BP	GO:0060396	growth hormone receptor signaling pathway	2/62	23/18723	0.00261007	0.0154757	0.00890326	6774/9518	2
BP	GO:2001169	regulation of ATP biosynthetic process	2/62	23/18723	0.00261007	0.0154757	0.00890326	6774/7114	2
BP	GO:0034504	protein localization to nucleus	5/62	290/18723	0.00271139	0.0160387	0.00922713	7037/10049/25937/6774/5743	5
BP	GO:0032370	positive regulation of lipid transport	3/62	84/18723	0.00272257	0.016067	0.00924342	3553/2180/857	3
BP	GO:0071466	cellular response to xenobiotic stimulus	4/62	177/18723	0.00281044	0.0164585	0.00946867	7037/1956/3553/2180	4
BP	GO:0010226	response to lithium ion	2/62	24/18723	0.00284129	0.0164585	0.00946867	2167/5743	2
BP	GO:0030810	positive regulation of nucleotide biosynthetic process	2/62	24/18723	0.00284129	0.0164585	0.00946867	6774/7114	2
BP	GO:0051043	regulation of membrane protein ectodomain proteolysis	2/62	24/18723	0.00284129	0.0164585	0.00946867	3553/7076	2
BP	GO:0071378	cellular response to growth hormone stimulus	2/62	24/18723	0.00284129	0.0164585	0.00946867	6774/9518	2
BP	GO:0120255	olefinic compound biosynthetic process	2/62	24/18723	0.00284129	0.0164585	0.00946867	1958/8644	2
BP	GO:1900373	positive regulation of purine nucleotide biosynthetic process	2/62	24/18723	0.00284129	0.0164585	0.00946867	6774/7114	2
BP	GO:2000209	regulation of anoikis	2/62	24/18723	0.00284129	0.0164585	0.00946867	857/5166	2
BP	GO:0006109	regulation of carbohydrate metabolic process	4/62	178/18723	0.002868	0.0165371	0.00951384	3091/3146/6774/5166	4
BP	GO:0009266	response to temperature stimulus	4/62	178/18723	0.002868	0.0165371	0.00951384	3162/10049/1153/5743	4
BP	GO:0015908	fatty acid transport	3/62	86/18723	0.00291051	0.0167055	0.00961077	3553/2180/2167	3
BP	GO:2000117	negative regulation of cysteine-type endopeptidase activity	3/62	86/18723	0.00291051	0.0167055	0.00961077	10049/960/5743	3
BP	GO:0010950	positive regulation of endopeptidase activity	4/62	179/18723	0.00292637	0.0167583	0.00964112	637/3146/5641/6774	4
BP	GO:0043409	negative regulation of MAPK cascade	4/62	180/18723	0.00298554	0.0169901	0.0097745	5037/467/3553/857	4
BP	GO:0001776	leukocyte homeostasis	3/62	87/18723	0.0030074	0.0169901	0.0097745	3091/3146/7128	3
BP	GO:0016101	diterpenoid metabolic process	3/62	87/18723	0.0030074	0.0169901	0.0097745	1956/8644/5919	3
BP	GO:0019915	lipid storage	3/62	87/18723	0.0030074	0.0169901	0.0097745	29923/3553/857	3
BP	GO:1900182	positive regulation of protein localization to nucleus	3/62	87/18723	0.0030074	0.0169901	0.0097745	7037/25937/5743	3
BP	GO:1903578	regulation of ATP metabolic process	3/62	87/18723	0.0030074	0.0169901	0.0097745	3091/6774/7114	3
BP	GO:1905952	regulation of lipid localization	4/62	181/18723	0.00304553	0.017167	0.00987624	29923/3553/2180/857	4
BP	GO:0086064	cell communication by electrical coupling involved in cardiac conduction	2/62	25/18723	0.0030818	0.017217	0.009905	2697/857	2
BP	GO:1903798	regulation of production of miRNAs involved in gene silencing by miRNA	2/62	25/18723	0.0030818	0.017217	0.009905	1956/6774	2
BP	GO:1905048	regulation of metallopeptidase activity	2/62	25/18723	0.0030818	0.017217	0.009905	7076/6774	2
BP	GO:1905564	positive regulation of vascular endothelial cell proliferation	2/62	25/18723	0.0030818	0.017217	0.009905	3146/6774	2
BP	GO:0010232	vascular transport	3/62	88/18723	0.00310626	0.0172773	0.00993972	7037/81539/2697	3
BP	GO:0009260	ribonucleotide biosynthetic process	4/62	182/18723	0.00310634	0.0172773	0.00993972	2180/6774/7114/5166	4
BP	GO:0002819	regulation of adaptive immune response	4/62	183/18723	0.00316798	0.0175812	0.0101146	7037/3146/7128/3553	4
BP	GO:0050804	modulation of chemical synaptic transmission	6/62	439/18723	0.00325893	0.0180412	0.0103792	1956/3553/468/5641/6774/5743	6
BP	GO:0015849	organic acid transport	5/62	303/18723	0.00327239	0.0180412	0.0103792	81539/3553/2180/2697/2167	5
BP	GO:0051222	positive regulation of protein transport	5/62	303/18723	0.00327239	0.0180412	0.0103792	1956/3091/3553/2697/5743	5
BP	GO:0002040	sprouting angiogenesis	4/62	185/18723	0.00329375	0.0180895	0.010407	240/3162/3146/5743	4
BP	GO:0099177	regulation of trans-synaptic signaling	6/62	440/18723	0.00329556	0.0180895	0.010407	1956/3553/468/5641/6774/5743	6
BP	GO:0034644	cellular response to UV	3/62	90/18723	0.00330993	0.0180895	0.010407	468/7076/5743	3
BP	GO:0034114	regulation of heterotypic cell-cell adhesion	2/62	26/18723	0.00333152	0.0180895	0.010407	3553/960	2
BP	GO:0060352	cell adhesion molecule production	2/62	26/18723	0.00333152	0.0180895	0.010407	3553/857	2
BP	GO:0070920	regulation of production of small RNA involved in gene silencing by RNA	2/62	26/18723	0.00333152	0.0180895	0.010407	1956/6774	2
BP	GO:1900017	positive regulation of cytokine production involved in inflammatory response	2/62	26/18723	0.00333152	0.0180895	0.010407	3091/6774	2
BP	GO:0008217	regulation of blood pressure	4/62	186/18723	0.0033579	0.0181543	0.0104443	3162/2697/5919/5743	4
BP	GO:0071478	cellular response to radiation	4/62	186/18723	0.0033579	0.0181543	0.0104443	468/1958/7076/5743	4
BP	GO:0070372	regulation of ERK1 and ERK2 cascade	5/62	309/18723	0.00355773	0.0191934	0.0110421	1956/3146/467/3553/960	5
BP	GO:0032703	negative regulation of interleukin-2 production	2/62	27/18723	0.00359039	0.0192457	0.0110722	7128/7538	2
BP	GO:0034143	regulation of toll-like receptor 4 signaling pathway	2/62	27/18723	0.00359039	0.0192457	0.0110722	3146/7128	2
BP	GO:1903203	regulation of oxidative stress-induced neuron death	2/62	27/18723	0.00359039	0.0192457	0.0110722	3091/468	2
BP	GO:0046390	ribose phosphate biosynthetic process	4/62	190/18723	0.00362301	0.0192553	0.0110777	2180/6774/7114/5166	4
BP	GO:0051216	cartilage development	4/62	190/18723	0.00362301	0.0192553	0.0110777	3091/23516/7076/960	4
BP	GO:0007589	body fluid secretion	3/62	93/18723	0.00363048	0.0192553	0.0110777	1956/3091/857	3
BP	GO:0032755	positive regulation of interleukin-6 production	3/62	93/18723	0.00363048	0.0192553	0.0110777	3146/3553/6774	3
BP	GO:0033273	response to vitamin	3/62	93/18723	0.00363048	0.0192553	0.0110777	1956/360/5743	3
BP	GO:0006164	purine nucleotide biosynthetic process	4/62	191/18723	0.00369145	0.0195375	0.01124	2180/6774/7114/5166	4
BP	GO:0002690	positive regulation of leukocyte chemotaxis	3/62	94/18723	0.0037414	0.0197188	0.0113443	3146/5641/5919	3
BP	GO:0045185	maintenance of protein location	3/62	94/18723	0.0037414	0.0197188	0.0113443	2697/857/7114	3
BP	GO:0046394	carboxylic acid biosynthetic process	5/62	314/18723	0.00380888	0.0200325	0.0115248	240/3553/8644/5166/5743	5
BP	GO:0002532	production of molecular mediator involved in inflammatory response	3/62	95/18723	0.00385437	0.0200943	0.0115603	240/3091/6774	3
BP	GO:0002507	tolerance induction	2/62	28/18723	0.00385836	0.0200943	0.0115603	3146/7128	2
BP	GO:0002675	positive regulation of acute inflammatory response	2/62	28/18723	0.00385836	0.0200943	0.0115603	3553/5743	2
BP	GO:0034123	positive regulation of toll-like receptor signaling pathway	2/62	28/18723	0.00385836	0.0200943	0.0115603	3146/857	2
BP	GO:0018105	peptidyl-serine phosphorylation	5/62	315/18723	0.0038606	0.0200943	0.0115603	7037/1956/960/857/5743	5
BP	GO:0016053	organic acid biosynthetic process	5/62	316/18723	0.00391282	0.020324	0.0116925	240/3553/8644/5166/5743	5
BP	GO:1901655	cellular response to ketone	3/62	96/18723	0.0039694	0.0205754	0.0118371	8031/1956/8644	3
BP	GO:0015980	energy derivation by oxidation of organic compounds	5/62	318/18723	0.00401878	0.0207885	0.0119597	637/3091/3146/84701/55847	5
BP	GO:0071674	mononuclear cell migration	4/62	196/18723	0.00404686	0.0208908	0.0120186	240/3146/5641/5919	4
BP	GO:1904951	positive regulation of establishment of protein localization	5/62	319/18723	0.00407253	0.0209663	0.012062	1956/3091/3553/2697/5743	5
BP	GO:0006721	terpenoid metabolic process	3/62	97/18723	0.00408651	0.0209663	0.012062	1956/8644/5919	3
BP	GO:2001237	negative regulation of extrinsic apoptotic signaling pathway	3/62	97/18723	0.00408651	0.0209663	0.012062	3162/7128/3553	3
BP	GO:0090025	regulation of monocyte chemotaxis	2/62	29/18723	0.00413536	0.0211307	0.0121566	3146/5641	2
BP	GO:1902230	negative regulation of intrinsic apoptotic signaling pathway in response to DNA damage	2/62	29/18723	0.00413536	0.0211307	0.0121566	637/960	2
BP	GO:0023061	signal release	6/62	463/18723	0.00422637	0.0215519	0.0123989	240/1956/1803/3091/3553/2697	6
BP	GO:0008630	intrinsic apoptotic signaling pathway in response to DNA damage	3/62	99/18723	0.004327	0.0220204	0.0126684	3162/637/960	3
BP	GO:0072522	purine-containing compound biosynthetic process	4/62	200/18723	0.00434737	0.0220794	0.0127024	2180/6774/7114/5166	4
BP	GO:0051968	positive regulation of synaptic transmission, glutamatergic	2/62	30/18723	0.00442134	0.0223647	0.0128665	1956/5743	2
BP	GO:0070498	interleukin-1-mediated signaling pathway	2/62	30/18723	0.00442134	0.0223647	0.0128665	3553/1958	2
BP	GO:0051051	negative regulation of transport	6/62	470/18723	0.00454496	0.0229438	0.0131997	3162/3146/3553/2697/857/5743	6
BP	GO:0042102	positive regulation of T cell proliferation	3/62	101/18723	0.00457593	0.0229944	0.0132288	7037/3146/3553	3
BP	GO:0030111	regulation of Wnt signaling pathway	5/62	328/18723	0.00457971	0.0229944	0.0132288	1956/7128/25937/1958/857	5
BP	GO:0032869	cellular response to insulin stimulus	4/62	203/18723	0.00458242	0.0229944	0.0132288	3553/23516/5166/5919	4
BP	GO:0050863	regulation of T cell activation	5/62	329/18723	0.00463872	0.0232306	0.0133646	7037/1803/3146/3553/857	5
BP	GO:0071383	cellular response to steroid hormone stimulus	4/62	204/18723	0.00466264	0.0232939	0.0134011	8031/1956/8644/7538	4
BP	GO:0070371	ERK1 and ERK2 cascade	5/62	330/18723	0.00469827	0.0232939	0.0134011	1956/3146/467/3553/960	5
BP	GO:0001782	B cell homeostasis	2/62	31/18723	0.00471623	0.0232939	0.0134011	3091/7128	2
BP	GO:0030212	hyaluronan metabolic process	2/62	31/18723	0.00471623	0.0232939	0.0134011	3553/960	2
BP	GO:0036475	neuron death in response to oxidative stress	2/62	31/18723	0.00471623	0.0232939	0.0134011	3091/468	2
BP	GO:0060055	angiogenesis involved in wound healing	2/62	31/18723	0.00471623	0.0232939	0.0134011	240/7128	2
BP	GO:1902042	negative regulation of extrinsic apoptotic signaling pathway via death domain receptors	2/62	31/18723	0.00471623	0.0232939	0.0134011	3162/7128	2
BP	GO:0019395	fatty acid oxidation	3/62	103/18723	0.00483337	0.0237326	0.0136535	114757/1891/5166	3
BP	GO:0045639	positive regulation of myeloid cell differentiation	3/62	103/18723	0.00483337	0.0237326	0.0136535	3091/3146/6774	3
BP	GO:0090277	positive regulation of peptide hormone secretion	3/62	103/18723	0.00483337	0.0237326	0.0136535	1956/3091/2697	3
BP	GO:0032963	collagen metabolic process	3/62	104/18723	0.00496532	0.024223	0.0139356	3091/1508/114757	3
BP	GO:0010039	response to iron ion	2/62	32/18723	0.00501996	0.024223	0.0139356	3162/3091	2
BP	GO:0010644	cell communication by electrical coupling	2/62	32/18723	0.00501996	0.024223	0.0139356	2697/857	2
BP	GO:0046475	glycerophospholipid catabolic process	2/62	32/18723	0.00501996	0.024223	0.0139356	5168/9588	2
BP	GO:0050685	positive regulation of mRNA processing	2/62	32/18723	0.00501996	0.024223	0.0139356	1153/9588	2
BP	GO:0072337	modified amino acid transport	2/62	32/18723	0.00501996	0.024223	0.0139356	2697/4257	2
BP	GO:0097345	mitochondrial outer membrane permeabilization	2/62	32/18723	0.00501996	0.024223	0.0139356	7417/637	2
BP	GO:1901185	negative regulation of ERBB signaling pathway	2/62	32/18723	0.00501996	0.024223	0.0139356	1956/5641	2
BP	GO:2000191	regulation of fatty acid transport	2/62	32/18723	0.00501996	0.024223	0.0139356	3553/2180	2
BP	GO:0071222	cellular response to lipopolysaccharide	4/62	209/18723	0.00507795	0.0244559	0.0140696	3146/7128/3553/7538	4
BP	GO:0062207	regulation of pattern recognition receptor signaling pathway	3/62	105/18723	0.00509942	0.0245123	0.0141021	3146/7128/857	3
BP	GO:0045637	regulation of myeloid cell differentiation	4/62	210/18723	0.0051639	0.0247277	0.014226	3091/3146/6774/7538	4
BP	GO:0050866	negative regulation of cell activation	4/62	210/18723	0.0051639	0.0247277	0.014226	3162/3146/7128/114757	4
BP	GO:0018209	peptidyl-serine modification	5/62	338/18723	0.00519448	0.0248268	0.014283	7037/1956/960/857/5743	5
BP	GO:0002793	positive regulation of peptide secretion	3/62	106/18723	0.0052357	0.0249291	0.0143418	1956/3091/2697	3
BP	GO:0006090	pyruvate metabolic process	3/62	106/18723	0.0052357	0.0249291	0.0143418	3091/6774/5166	3
BP	GO:0043491	protein kinase B signaling	4/62	211/18723	0.00525082	0.0249538	0.014356	1956/3553/8644/9518	4
BP	GO:0030947	regulation of vascular endothelial growth factor receptor signaling pathway	2/62	33/18723	0.00533249	0.0250402	0.0144057	3091/3553	2
BP	GO:0036336	dendritic cell migration	2/62	33/18723	0.00533249	0.0250402	0.0144057	240/3146	2
BP	GO:0045648	positive regulation of erythrocyte differentiation	2/62	33/18723	0.00533249	0.0250402	0.0144057	3091/6774	2
BP	GO:0048333	mesodermal cell differentiation	2/62	33/18723	0.00533249	0.0250402	0.0144057	2697/23135	2
BP	GO:0009749	response to glucose	4/62	212/18723	0.00533871	0.0250402	0.0144057	3091/23516/2697/1958	4
BP	GO:0030258	lipid modification	4/62	212/18723	0.00533871	0.0250402	0.0144057	240/114757/1891/5166	4
BP	GO:0043523	regulation of neuron apoptotic process	4/62	212/18723	0.00533871	0.0250402	0.0144057	3162/3091/468/5641	4
BP	GO:0044242	cellular lipid catabolic process	4/62	214/18723	0.00551746	0.0258303	0.0148603	8644/5168/9588/1891	4
BP	GO:0001662	behavioral fear response	2/62	34/18723	0.00565375	0.0263214	0.0151428	1803/2697	2
BP	GO:0032770	positive regulation of monooxygenase activity	2/62	34/18723	0.00565375	0.0263214	0.0151428	3091/3553	2
BP	GO:0043276	anoikis	2/62	34/18723	0.00565375	0.0263214	0.0151428	857/5166	2
BP	GO:0009612	response to mechanical stimulus	4/62	216/18723	0.00570017	0.0264884	0.0152389	1956/3553/2697/5743	4
BP	GO:0009408	response to heat	3/62	110/18723	0.0058027	0.0269151	0.0154844	3162/10049/5743	3
BP	GO:0042445	hormone metabolic process	4/62	218/18723	0.00588689	0.0272553	0.0156801	3091/1508/1958/8644	4
BP	GO:2001020	regulation of response to DNA damage stimulus	4/62	219/18723	0.00598176	0.0273509	0.0157351	1956/637/3146/960	4
BP	GO:0002209	behavioral defense response	2/62	35/18723	0.00598369	0.0273509	0.0157351	1803/2697	2
BP	GO:0033280	response to vitamin D	2/62	35/18723	0.00598369	0.0273509	0.0157351	360/5743	2
BP	GO:0034405	response to fluid shear stress	2/62	35/18723	0.00598369	0.0273509	0.0157351	2697/5743	2
BP	GO:0035633	maintenance of blood-brain barrier	2/62	35/18723	0.00598369	0.0273509	0.0157351	2697/5743	2
BP	GO:0090050	positive regulation of cell migration involved in sprouting angiogenesis	2/62	35/18723	0.00598369	0.0273509	0.0157351	3162/5743	2
BP	GO:0097421	liver regeneration	2/62	35/18723	0.00598369	0.0273509	0.0157351	3162/1956	2
BP	GO:0097529	myeloid leukocyte migration	4/62	220/18723	0.00607765	0.0276788	0.0159237	1803/3146/5641/5919	4
BP	GO:0045861	negative regulation of proteolysis	5/62	351/18723	0.00607861	0.0276788	0.0159237	5037/10049/7076/960/5743	5
BP	GO:0002526	acute inflammatory response	3/62	112/18723	0.00609947	0.0276788	0.0159237	3553/6774/5743	3
BP	GO:0048640	negative regulation of developmental growth	3/62	112/18723	0.00609947	0.0276788	0.0159237	5641/2697/9518	3
BP	GO:0071219	cellular response to molecule of bacterial origin	4/62	221/18723	0.00617456	0.0279691	0.0160907	3146/7128/3553/7538	4
BP	GO:0071347	cellular response to interleukin-1	3/62	113/18723	0.0062512	0.0282653	0.0162612	3091/3553/1958	3
BP	GO:0008207	C21-steroid hormone metabolic process	2/62	36/18723	0.00632224	0.0283823	0.0163285	1958/8644	2
BP	GO:0042755	eating behavior	2/62	36/18723	0.00632224	0.0283823	0.0163285	6774/9518	2
BP	GO:0060251	regulation of glial cell proliferation	2/62	36/18723	0.00632224	0.0283823	0.0163285	1956/3553	2
BP	GO:1902229	regulation of intrinsic apoptotic signaling pathway in response to DNA damage	2/62	36/18723	0.00632224	0.0283823	0.0163285	637/960	2
BP	GO:0007178	transmembrane receptor protein serine/threonine kinase signaling pathway	5/62	355/18723	0.00637078	0.0285493	0.0164245	25937/1958/6774/857/9518	5
BP	GO:0002460	adaptive immune response based on somatic recombination of immune receptors built from immunoglobulin superfamily domains	5/62	356/18723	0.00644535	0.028832	0.0165872	7037/3146/7128/3553/6774	5
BP	GO:0001818	negative regulation of cytokine production	5/62	357/18723	0.00652053	0.0291165	0.0167509	3162/3146/7128/7538/7114	5
BP	GO:0071675	regulation of mononuclear cell migration	3/62	115/18723	0.00656141	0.0292471	0.016826	3146/5641/5919	3
BP	GO:0033120	positive regulation of RNA splicing	2/62	37/18723	0.00666934	0.0294902	0.0169659	1153/9588	2
BP	GO:0045616	regulation of keratinocyte differentiation	2/62	37/18723	0.00666934	0.0294902	0.0169659	360/7538	2
BP	GO:0060416	response to growth hormone	2/62	37/18723	0.00666934	0.0294902	0.0169659	6774/9518	2
BP	GO:0071900	regulation of protein serine/threonine kinase activity	5/62	359/18723	0.00667273	0.0294902	0.0169659	1956/7128/3553/2180/857	5
BP	GO:0002703	regulation of leukocyte mediated immunity	4/62	226/18723	0.0066746	0.0294902	0.0169659	7037/3162/3146/3553	4
BP	GO:0006720	isoprenoid metabolic process	3/62	116/18723	0.0067199	0.0295864	0.0170212	1956/8644/5919	3
BP	GO:0007006	mitochondrial membrane organization	3/62	116/18723	0.0067199	0.0295864	0.0170212	7417/637/6774	3
BP	GO:0051251	positive regulation of lymphocyte activation	5/62	362/18723	0.0069057	0.0303513	0.0174612	7037/1803/3146/3553/857	5
BP	GO:0071356	cellular response to tumor necrosis factor	4/62	229/18723	0.00698717	0.0306364	0.0176253	7128/7538/2167/7114	4
BP	GO:0042596	fear response	2/62	38/18723	0.00702494	0.0306364	0.0176253	1803/2697	2
BP	GO:0071398	cellular response to fatty acid	2/62	38/18723	0.00702494	0.0306364	0.0176253	8644/5166	2
BP	GO:1902110	positive regulation of mitochondrial membrane permeability involved in apoptotic process	2/62	38/18723	0.00702494	0.0306364	0.0176253	7417/637	2
BP	GO:0051101	regulation of DNA binding	3/62	118/18723	0.0070437	0.0306364	0.0176253	3162/3146/7114	3
BP	GO:1903313	positive regulation of mRNA metabolic process	3/62	118/18723	0.0070437	0.0306364	0.0176253	1153/9588/7538	3
BP	GO:0045333	cellular respiration	4/62	230/18723	0.00709348	0.0307996	0.0177192	637/3091/84701/55847	4
BP	GO:0045732	positive regulation of protein catabolic process	4/62	231/18723	0.00720085	0.031212	0.0179564	7128/3553/2697/857	4
BP	GO:0051897	positive regulation of protein kinase B signaling	3/62	120/18723	0.00737664	0.031808	0.0182993	1956/8644/9518	3
BP	GO:0071901	negative regulation of protein serine/threonine kinase activity	3/62	120/18723	0.00737664	0.031808	0.0182993	7128/3553/857	3
BP	GO:0009150	purine ribonucleotide metabolic process	5/62	368/18723	0.00738869	0.031808	0.0182993	3091/2180/6774/7114/5166	5
BP	GO:0045923	positive regulation of fatty acid metabolic process	2/62	39/18723	0.00738897	0.031808	0.0182993	3553/5743	2
BP	GO:0002224	toll-like receptor signaling pathway	3/62	121/18723	0.00754656	0.0324308	0.0186576	3146/7128/857	3
BP	GO:0032892	positive regulation of organic acid transport	2/62	40/18723	0.00776139	0.0331276	0.0190584	3553/2180	2
BP	GO:0045429	positive regulation of nitric oxide biosynthetic process	2/62	40/18723	0.00776139	0.0331276	0.0190584	3553/5743	2
BP	GO:0150077	regulation of neuroinflammatory response	2/62	40/18723	0.00776139	0.0331276	0.0190584	3553/5743	2
BP	GO:1902686	mitochondrial outer membrane permeabilization involved in programmed cell death	2/62	40/18723	0.00776139	0.0331276	0.0190584	7417/637	2
BP	GO:0071482	cellular response to light stimulus	3/62	123/18723	0.00789332	0.0336336	0.0193496	468/7076/5743	3
BP	GO:0051403	stress-activated MAPK cascade	4/62	239/18723	0.00809882	0.0344508	0.0198197	1956/3146/3553/7538	4
BP	GO:0032733	positive regulation of interleukin-10 production	2/62	41/18723	0.00814213	0.0344601	0.0198251	3146/6774	2
BP	GO:0071634	regulation of transforming growth factor beta production	2/62	41/18723	0.00814213	0.0344601	0.0198251	3091/5743	2
BP	GO:1904407	positive regulation of nitric oxide metabolic process	2/62	41/18723	0.00814213	0.0344601	0.0198251	3553/5743	2
BP	GO:2001235	positive regulation of apoptotic signaling pathway	3/62	126/18723	0.0084309	0.0356223	0.0204937	637/467/857	3
BP	GO:0033574	response to testosterone	2/62	42/18723	0.00853113	0.0359251	0.0206679	8031/768	2
BP	GO:0042168	heme metabolic process	2/62	42/18723	0.00853113	0.0359251	0.0206679	3162/10857	2
BP	GO:0048565	digestive tract development	3/62	127/18723	0.00861477	0.0362166	0.0208356	1956/3091/5919	3
BP	GO:0014706	striated muscle tissue development	5/62	384/18723	0.00879158	0.0368569	0.0212039	467/2697/1958/23135/857	5
BP	GO:0017148	negative regulation of translation	4/62	245/18723	0.00881864	0.0368569	0.0212039	468/1153/6774/7538	4
BP	GO:0070663	regulation of leukocyte proliferation	4/62	245/18723	0.00881864	0.0368569	0.0212039	7037/3146/7128/3553	4
BP	GO:0009259	ribonucleotide metabolic process	5/62	385/18723	0.00888497	0.0368569	0.0212039	3091/2180/6774/7114/5166	5
BP	GO:0006509	membrane protein ectodomain proteolysis	2/62	43/18723	0.00892835	0.0368569	0.0212039	3553/7076	2
BP	GO:0009268	response to pH	2/62	43/18723	0.00892835	0.0368569	0.0212039	5641/2697	2
BP	GO:0034142	toll-like receptor 4 signaling pathway	2/62	43/18723	0.00892835	0.0368569	0.0212039	3146/7128	2
BP	GO:0035794	positive regulation of mitochondrial membrane permeability	2/62	43/18723	0.00892835	0.0368569	0.0212039	7417/637	2
BP	GO:0042088	T-helper 1 type immune response	2/62	43/18723	0.00892835	0.0368569	0.0212039	3146/3553	2
BP	GO:0042181	ketone biosynthetic process	2/62	43/18723	0.00892835	0.0368569	0.0212039	1958/8644	2
BP	GO:0071604	transforming growth factor beta production	2/62	43/18723	0.00892835	0.0368569	0.0212039	3091/5743	2
BP	GO:0045860	positive regulation of protein kinase activity	5/62	386/18723	0.00897905	0.0370055	0.0212894	1956/3146/3553/2180/1958	5
BP	GO:0031098	stress-activated protein kinase signaling cascade	4/62	247/18723	0.00906759	0.0373092	0.0214642	1956/3146/3553/7538	4
BP	GO:0045926	negative regulation of growth	4/62	249/18723	0.00932111	0.0380924	0.0219148	3091/5641/2697/9518	4
BP	GO:0031295	T cell costimulation	2/62	44/18723	0.00933371	0.0380924	0.0219148	1803/857	2
BP	GO:0042554	superoxide anion generation	2/62	44/18723	0.00933371	0.0380924	0.0219148	1536/1956	2
BP	GO:0062208	positive regulation of pattern recognition receptor signaling pathway	2/62	44/18723	0.00933371	0.0380924	0.0219148	3146/857	2
BP	GO:0150076	neuroinflammatory response	2/62	44/18723	0.00933371	0.0380924	0.0219148	3553/5743	2
BP	GO:0003015	heart process	4/62	251/18723	0.00957921	0.039031	0.0224547	2034/25937/2697/857	4
BP	GO:0006110	regulation of glycolytic process	2/62	45/18723	0.00974717	0.0392889	0.0226031	3091/6774	2
BP	GO:0035384	thioester biosynthetic process	2/62	45/18723	0.00974717	0.0392889	0.0226031	2180/5166	2
BP	GO:0071364	cellular response to epidermal growth factor stimulus	2/62	45/18723	0.00974717	0.0392889	0.0226031	1956/7538	2
BP	GO:0071616	acyl-CoA biosynthetic process	2/62	45/18723	0.00974717	0.0392889	0.0226031	2180/5166	2
BP	GO:1902108	regulation of mitochondrial membrane permeability involved in apoptotic process	2/62	45/18723	0.00974717	0.0392889	0.0226031	7417/637	2
BP	GO:1904646	cellular response to amyloid-beta	2/62	45/18723	0.00974717	0.0392889	0.0226031	5641/2697	2
BP	GO:0046328	regulation of JNK cascade	3/62	133/18723	0.00976754	0.0392889	0.0226031	1956/3146/3553	3
BP	GO:0046887	positive regulation of hormone secretion	3/62	133/18723	0.00976754	0.0392889	0.0226031	1956/3091/2697	3
BP	GO:0060828	regulation of canonical Wnt signaling pathway	4/62	253/18723	0.00984194	0.039525	0.0227389	1956/25937/1958/857	4
BP	GO:0006163	purine nucleotide metabolic process	5/62	396/18723	0.0099582	0.0398645	0.0229342	3091/2180/6774/7114/5166	5
BP	GO:0019693	ribose phosphate metabolic process	5/62	396/18723	0.0099582	0.0398645	0.0229342	3091/2180/6774/7114/5166	5
BP	GO:0009165	nucleotide biosynthetic process	4/62	254/18723	0.00997505	0.0398685	0.0229365	2180/6774/7114/5166	4
BP	GO:0007611	learning or memory	4/62	255/18723	0.0101093	0.0403303	0.0232022	1956/3091/5641/5743	4
BP	GO:0006984	ER-nucleus signaling pathway	2/62	46/18723	0.0101687	0.0403303	0.0232022	637/468	2
BP	GO:0031294	lymphocyte costimulation	2/62	46/18723	0.0101687	0.0403303	0.0232022	1803/857	2
BP	GO:0034198	cellular response to amino acid starvation	2/62	46/18723	0.0101687	0.0403303	0.0232022	467/468	2
BP	GO:0002687	positive regulation of leukocyte migration	3/62	135/18723	0.0101708	0.0403303	0.0232022	3146/5641/5919	3
BP	GO:1901293	nucleoside phosphate biosynthetic process	4/62	256/18723	0.0102448	0.0405596	0.0233342	2180/6774/7114/5166	4
BP	GO:0003158	endothelium development	3/62	136/18723	0.010376	0.0409073	0.0235342	3553/2697/23135	3
BP	GO:1900180	regulation of protein localization to nucleus	3/62	136/18723	0.010376	0.0409073	0.0235342	7037/25937/5743	3
BP	GO:0030217	T cell differentiation	4/62	257/18723	0.0103814	0.0409073	0.0235342	3146/3553/1958/6774	4
BP	GO:0006986	response to unfolded protein	3/62	137/18723	0.0105837	0.0411804	0.0236913	467/468/3315	3
BP	GO:0050671	positive regulation of lymphocyte proliferation	3/62	137/18723	0.0105837	0.0411804	0.0236913	7037/3146/3553	3
BP	GO:0050714	positive regulation of protein secretion	3/62	137/18723	0.0105837	0.0411804	0.0236913	1956/3091/2697	3
BP	GO:0055123	digestive system development	3/62	137/18723	0.0105837	0.0411804	0.0236913	1956/3091/5919	3
BP	GO:0090090	negative regulation of canonical Wnt signaling pathway	3/62	137/18723	0.0105837	0.0411804	0.0236913	25937/1958/857	3
BP	GO:0007595	lactation	2/62	47/18723	0.0105981	0.0411804	0.0236913	3091/857	2
BP	GO:0042311	vasodilation	2/62	47/18723	0.0105981	0.0411804	0.0236913	1956/2697	2
BP	GO:0101023	vascular endothelial cell proliferation	2/62	47/18723	0.0105981	0.0411804	0.0236913	3146/6774	2
BP	GO:1905562	regulation of vascular endothelial cell proliferation	2/62	47/18723	0.0105981	0.0411804	0.0236913	3146/6774	2
BP	GO:0060537	muscle tissue development	5/62	403/18723	0.0106859	0.0414575	0.0238507	467/2697/1958/23135/857	5
BP	GO:0032946	positive regulation of mononuclear cell proliferation	3/62	138/18723	0.0107937	0.0417648	0.0240275	7037/3146/3553	3
BP	GO:0051091	positive regulation of DNA-binding transcription factor activity	4/62	260/18723	0.0107984	0.0417648	0.0240275	7037/3553/6774/857	4
BP	GO:0030216	keratinocyte differentiation	3/62	139/18723	0.0110062	0.042421	0.024405	360/8644/7538	3
BP	GO:0002673	regulation of acute inflammatory response	2/62	48/18723	0.0110355	0.042421	0.024405	3553/5743	2
BP	GO:0002686	negative regulation of leukocyte migration	2/62	48/18723	0.0110355	0.042421	0.024405	3162/1803	2
BP	GO:1905710	positive regulation of membrane permeability	2/62	48/18723	0.0110355	0.042421	0.024405	7417/637	2
BP	GO:0030177	positive regulation of Wnt signaling pathway	3/62	140/18723	0.011221	0.0430218	0.0247506	1956/7128/857	3
BP	GO:0043588	skin development	4/62	263/18723	0.0112261	0.0430218	0.0247506	1956/360/8644/7538	4
BP	GO:0002696	positive regulation of leukocyte activation	5/62	409/18723	0.0113382	0.0432078	0.0248576	7037/1803/3146/3553/857	5
BP	GO:0050730	regulation of peptidyl-tyrosine phosphorylation	4/62	264/18723	0.011371	0.0432078	0.0248576	1956/5168/960/857	4
BP	GO:0008584	male gonad development	3/62	141/18723	0.0114383	0.0432078	0.0248576	8031/8644/4257	3
BP	GO:0031333	negative regulation of protein-containing complex assembly	3/62	141/18723	0.0114383	0.0432078	0.0248576	7417/3146/7114	3
BP	GO:0006778	porphyrin-containing compound metabolic process	2/62	49/18723	0.0114808	0.0432078	0.0248576	3162/10857	2
BP	GO:0009395	phospholipid catabolic process	2/62	49/18723	0.0114808	0.0432078	0.0248576	5168/9588	2
BP	GO:0043457	regulation of cellular respiration	2/62	49/18723	0.0114808	0.0432078	0.0248576	3091/55847	2
BP	GO:0052372	modulation by symbiont of entry into host	2/62	49/18723	0.0114808	0.0432078	0.0248576	857/5034	2
BP	GO:0060986	endocrine hormone secretion	2/62	49/18723	0.0114808	0.0432078	0.0248576	3553/2697	2
BP	GO:0070849	response to epidermal growth factor	2/62	49/18723	0.0114808	0.0432078	0.0248576	1956/7538	2
BP	GO:0072666	establishment of protein localization to vacuole	2/62	49/18723	0.0114808	0.0432078	0.0248576	8031/7128	2
BP	GO:1990928	response to amino acid starvation	2/62	49/18723	0.0114808	0.0432078	0.0248576	467/468	2
BP	GO:0030522	intracellular receptor signaling pathway	4/62	265/18723	0.0115172	0.0432798	0.0248991	8031/7128/8644/6774	4
BP	GO:0046546	development of primary male sexual characteristics	3/62	142/18723	0.0116581	0.0437438	0.025166	8031/8644/4257	3
BP	GO:0070555	response to interleukin-1	3/62	143/18723	0.0118802	0.0445109	0.0256073	3091/3553/1958	3
BP	GO:0050873	brown fat cell differentiation	2/62	50/18723	0.0119339	0.0445132	0.0256086	2167/5743	2
BP	GO:1901570	fatty acid derivative biosynthetic process	2/62	50/18723	0.0119339	0.0445132	0.0256086	240/2180	2
BP	GO:1904036	negative regulation of epithelial cell apoptotic process	2/62	50/18723	0.0119339	0.0445132	0.0256086	3162/7128	2
BP	GO:0007612	learning	3/62	144/18723	0.0121048	0.0450169	0.0258984	3091/5641/5743	3
BP	GO:0010821	regulation of mitochondrion organization	3/62	144/18723	0.0121048	0.0450169	0.0258984	7037/637/3091	3
BP	GO:0072521	purine-containing compound metabolic process	5/62	416/18723	0.012133	0.0450552	0.0259205	3091/2180/6774/7114/5166	5
BP	GO:0043524	negative regulation of neuron apoptotic process	3/62	145/18723	0.0123318	0.0457259	0.0263063	3162/3091/5641	3
BP	GO:0014009	glial cell proliferation	2/62	51/18723	0.0123948	0.0458242	0.0263629	1956/3553	2
BP	GO:0071622	regulation of granulocyte chemotaxis	2/62	51/18723	0.0123948	0.0458242	0.0263629	1803/5919	2
BP	GO:0007043	cell-cell junction assembly	3/62	146/18723	0.0125613	0.0462358	0.0265997	3553/2697/857	3
BP	GO:0010675	regulation of cellular carbohydrate metabolic process	3/62	146/18723	0.0125613	0.0462358	0.0265997	3146/6774/5166	3
BP	GO:0042542	response to hydrogen peroxide	3/62	146/18723	0.0125613	0.0462358	0.0265997	3162/7128/23135	3
BP	GO:0032102	negative regulation of response to external stimulus	5/62	420/18723	0.0126039	0.0462571	0.0266119	240/1803/7128/2697/7538	5
BP	GO:0050867	positive regulation of cell activation	5/62	420/18723	0.0126039	0.0462571	0.0266119	7037/1803/3146/3553/857	5
BP	GO:0034249	negative regulation of cellular amide metabolic process	4/62	273/18723	0.0127303	0.0465971	0.0268076	468/1153/6774/7538	4
BP	GO:0001889	liver development	3/62	147/18723	0.0127932	0.0465971	0.0268076	3162/1956/7128	3
BP	GO:1903531	negative regulation of secretion by cell	3/62	147/18723	0.0127932	0.0465971	0.0268076	3162/3553/2697	3
BP	GO:0072594	establishment of protein localization to organelle	5/62	422/18723	0.0128439	0.0465971	0.0268076	8031/637/7128/6774/5743	5
BP	GO:0010718	positive regulation of epithelial to mesenchymal transition	2/62	52/18723	0.0128633	0.0465971	0.0268076	3553/25937	2
BP	GO:0035196	production of miRNAs involved in gene silencing by miRNA	2/62	52/18723	0.0128633	0.0465971	0.0268076	1956/6774	2
BP	GO:0043392	negative regulation of DNA binding	2/62	52/18723	0.0128633	0.0465971	0.0268076	3162/7114	2
BP	GO:1903426	regulation of reactive oxygen species biosynthetic process	2/62	52/18723	0.0128633	0.0465971	0.0268076	240/6774	2
BP	GO:2000378	negative regulation of reactive oxygen species metabolic process	2/62	52/18723	0.0128633	0.0465971	0.0268076	3091/6774	2
BP	GO:2001056	positive regulation of cysteine-type endopeptidase activity	3/62	148/18723	0.0130276	0.0471227	0.0271099	637/3146/5641	3
BP	GO:0002366	leukocyte activation involved in immune response	4/62	275/18723	0.0130459	0.0471227	0.0271099	7037/3162/3146/6774	4
BP	GO:1903829	positive regulation of cellular protein localization	4/62	276/18723	0.0132056	0.047631	0.0274023	7037/1956/25937/5743	4
BP	GO:0032368	regulation of lipid transport	3/62	149/18723	0.0132644	0.0477746	0.027485	3553/2180/857	3
BP	GO:0048568	embryonic organ development	5/62	427/18723	0.0134576	0.0483593	0.0278214	2034/3091/10049/468/5919	5
BP	GO:0001959	regulation of cytokine-mediated signaling pathway	3/62	150/18723	0.0135037	0.0483593	0.0278214	3091/7128/857	3
BP	GO:0061008	hepaticobiliary system development	3/62	150/18723	0.0135037	0.0483593	0.0278214	3162/1956/7128	3
BP	GO:0070665	positive regulation of leukocyte proliferation	3/62	150/18723	0.0135037	0.0483593	0.0278214	7037/3146/3553	3
BP	GO:0043254	regulation of protein-containing complex assembly	5/62	428/18723	0.0135827	0.048573	0.0279443	7417/7037/637/3146/7114	5
BP	GO:0002263	cell activation involved in immune response	4/62	279/18723	0.013692	0.0488946	0.0281293	7037/3162/3146/6774	4
BP	GO:0048592	eye morphogenesis	3/62	151/18723	0.0137454	0.0489464	0.0281591	3091/468/6774	3
BP	GO:0031050	dsRNA processing	2/62	54/18723	0.0138234	0.0489464	0.0281591	1956/6774	2
BP	GO:0070918	production of small RNA involved in gene silencing by RNA	2/62	54/18723	0.0138234	0.0489464	0.0281591	1956/6774	2
BP	GO:0072348	sulfur compound transport	2/62	54/18723	0.0138234	0.0489464	0.0281591	2697/4257	2
BP	GO:0086002	cardiac muscle cell action potential involved in contraction	2/62	54/18723	0.0138234	0.0489464	0.0281591	2697/857	2
BP	GO:1902743	regulation of lamellipodium organization	2/62	54/18723	0.0138234	0.0489464	0.0281591	5168/960	2
CC	GO:0031968	organelle outer membrane	9/62	230/19550	4.36e-08	4.11e-06	2.54e-06	7417/3162/637/2180/2697/10857/55847/4257/5743	9
CC	GO:0019867	outer membrane	9/62	232/19550	4.69e-08	4.11e-06	2.54e-06	7417/3162/637/2180/2697/10857/55847/4257/5743	9
CC	GO:0005741	mitochondrial outer membrane	8/62	205/19550	2.65e-07	1.55e-05	9.59e-06	7417/3162/637/2180/2697/10857/55847/4257	8
CC	GO:0016323	basolateral plasma membrane	8/62	231/19550	6.57e-07	2.87e-05	1.78e-05	7037/81539/1956/360/23516/30061/960/768	8
CC	GO:0045177	apical part of cell	10/62	435/19550	1.03e-06	3.59e-05	2.22e-05	81539/1956/1803/1508/81693/23516/5641/2697/960/4257	10
CC	GO:0009925	basal plasma membrane	8/62	257/19550	1.46e-06	4.27e-05	2.65e-05	7037/81539/1956/360/23516/30061/960/768	8
CC	GO:0045178	basal part of cell	8/62	276/19550	2.49e-06	6.23e-05	3.86e-05	7037/81539/1956/360/23516/30061/960/768	8
CC	GO:0044754	autolysosome	3/62	11/19550	4.92e-06	0.000107661	6.67e-05	8031/2495/2512	3
CC	GO:0031983	vesicle lumen	8/62	327/19550	8.67e-06	0.000168565	0.000104434	240/1956/3146/7076/9588/2512/7114/5919	8
CC	GO:0016324	apical plasma membrane	8/62	367/19550	2e-05	0.000318335	0.000197224	81539/1956/1803/1508/81693/23516/2697/960	8
CC	GO:0005767	secondary lysosome	3/62	17/19550	2e-05	0.000318335	0.000197224	8031/2495/2512	3
CC	GO:0034774	secretory granule lumen	7/62	322/19550	6.97e-05	0.000994347	0.000616046	240/3146/7076/9588/2512/7114/5919	7
CC	GO:0060205	cytoplasmic vesicle lumen	7/62	325/19550	7.39e-05	0.000994347	0.000616046	240/3146/7076/9588/2512/7114/5919	7
CC	GO:0005925	focal adhesion	7/62	418/19550	0.000346866	0.00433582	0.00268625	1956/1803/2697/3315/960/857/5034	7
CC	GO:0030055	cell-substrate junction	7/62	425/19550	0.000383278	0.00447158	0.00277036	1956/1803/2697/3315/960/857/5034	7
CC	GO:1904813	ficolin-1-rich granule lumen	4/62	124/19550	0.000647301	0.00621077	0.00384788	240/3146/1508/2495	4
CC	GO:0045121	membrane raft	6/62	335/19550	0.000663895	0.00621077	0.00384788	3162/1956/1803/2697/857/5743	6
CC	GO:0098857	membrane microdomain	6/62	335/19550	0.000663895	0.00621077	0.00384788	3162/1956/1803/2697/857/5743	6
CC	GO:0030139	endocytic vesicle	6/62	336/19550	0.000674313	0.00621077	0.00384788	1536/7037/1956/1803/81693/857	6
CC	GO:0005769	early endosome	6/62	394/19550	0.00153119	0.0133979	0.00830064	7037/1956/3146/23516/2697/857	6
CC	GO:0005667	transcription regulator complex	6/62	413/19550	0.00194239	0.0161866	0.0100284	2034/3091/3146/468/25937/6774	6
CC	GO:0031258	lamellipodium membrane	2/62	22/19550	0.00219436	0.0172153	0.0106657	1803/960	2
CC	GO:0005775	vacuolar lumen	4/62	174/19550	0.00226258	0.0172153	0.0106657	1508/5641/9588/2512	4
CC	GO:0005901	caveola	3/62	84/19550	0.00241077	0.0175785	0.0108907	3162/857/5743	3
CC	GO:0101002	ficolin-1-rich granule	4/62	185/19550	0.00282337	0.0197636	0.0122445	240/3146/1508/2495	4
CC	GO:0030667	secretory granule membrane	5/62	311/19550	0.00304354	0.0204854	0.0126917	1536/10857/960/857/4257	5
CC	GO:0030666	endocytic vesicle membrane	4/62	193/19550	0.00328655	0.020628	0.01278	1536/7037/1956/857	4
CC	GO:0036019	endolysosome	2/62	27/19550	0.00330047	0.020628	0.01278	1508/5641	2
CC	GO:0005811	lipid droplet	3/62	96/19550	0.00351895	0.021235	0.0131561	29923/857/2167	3
CC	GO:0005776	autophagosome	3/62	100/19550	0.00394691	0.0230237	0.0142643	8031/2495/2512	3
CC	GO:0031253	cell projection membrane	5/62	346/19550	0.00478411	0.0266317	0.0164997	1956/1803/81693/960/768	5
CC	GO:0042470	melanosome	3/62	109/19550	0.00502199	0.0266317	0.0164997	7037/1508/5034	3
CC	GO:0048770	pigment granule	3/62	109/19550	0.00502199	0.0266317	0.0164997	7037/1508/5034	3
CC	GO:0031904	endosome lumen	2/62	35/19550	0.00550445	0.0283317	0.0175529	1508/5641	2
CC	GO:0044853	plasma membrane raft	3/62	116/19550	0.00596897	0.0298449	0.0184903	3162/857/5743	3
CC	GO:0005777	peroxisome	3/62	142/19550	0.0103815	0.0491016	0.0304209	2180/1891/4257	3
CC	GO:0042579	microbody	3/62	142/19550	0.0103815	0.0491016	0.0304209	2180/1891/4257	3
CC	GO:0009897	external side of plasma membrane	5/62	421/19550	0.0107124	0.0493333	0.0305644	7037/81539/1508/3977/5034	5
MF	GO:0004601	peroxidase activity	4/62	51/18368	2.61e-05	0.00585603	0.00434468	114757/9588/4257/5743	4
MF	GO:0016684	oxidoreductase activity, acting on peroxide as acceptor	4/62	55/18368	3.53e-05	0.00585603	0.00434468	114757/9588/4257/5743	4
MF	GO:0020037	heme binding	5/62	139/18368	0.000105671	0.00954885	0.00708444	1536/3162/114757/10857/5743	5
MF	GO:0046982	protein heterodimerization activity	7/62	328/18368	0.000115046	0.00954885	0.00708444	1536/2034/3091/467/468/857/5034	7
MF	GO:0046906	tetrapyrrole binding	5/62	149/18368	0.000146472	0.00972571	0.00721565	1536/3162/114757/10857/5743	5
MF	GO:0016209	antioxidant activity	4/62	86/18368	0.00020315	0.0112274	0.00832975	114757/9588/4257/5743	4
MF	GO:0051213	dioxygenase activity	4/62	92/18368	0.000263297	0.0112274	0.00832975	240/23135/5034/5743	4
MF	GO:0016705	oxidoreductase activity, acting on paired donors, with incorporation or reduction of molecular oxygen	5/62	170/18368	0.000270539	0.0112274	0.00832975	3162/23135/8644/5034/5743	5
MF	GO:0008199	ferric iron binding	2/62	11/18368	0.000604603	0.0223031	0.016547	2495/2512	2
MF	GO:0005178	integrin binding	4/62	144/18368	0.00142062	0.0445375	0.033043	1956/3146/3553/5034	4
MF	GO:0016722	oxidoreductase activity, acting on metal ions	2/62	17/18368	0.00147564	0.0445375	0.033043	2495/1356	2
MF	GO:0005506	iron ion binding	4/62	151/18368	0.0016911	0.0467871	0.034712	240/114757/2495/2512	4
KEGG	hsa04216	Ferroptosis	12/50	41/8163	4.67e-18	8.59e-16	7.27e-16	1536/7417/7037/3162/8031/6303/23516/2180/2495/30061/2512/1356	12
KEGG	hsa04217	Necroptosis	9/50	159/8163	4.07e-07	3.75e-05	3.17e-05	1536/7417/637/3146/7128/3553/2495/6774/2512	9
KEGG	hsa04066	HIF-1 signaling pathway	7/50	109/8163	3.88e-06	0.000238121	0.000201613	1536/7037/3162/1956/3091/7076/6774	7
KEGG	hsa05208	Chemical carcinogenesis - reactive oxygen species	7/50	223/8163	0.000379646	0.0173661	0.0147036	7417/3162/1956/3091/84701/8644/4257	7
KEGG	hsa04978	Mineral absorption	4/50	60/8163	0.000471906	0.0173661	0.0147036	3162/2495/30061/2512	4
KEGG	hsa05020	Prion disease	7/50	273/8163	0.00126185	0.0386966	0.0327637	1536/7417/3553/468/1958/84701/857	7
KEGG	hsa05010	Alzheimer disease	8/50	384/8163	0.00210724	0.0544052	0.0460639	1536/7417/637/3553/468/23516/84701/5743	8
KEGG	hsa05163	Human cytomegalovirus infection	6/50	225/8163	0.00236544	0.0544052	0.0460639	1956/637/3553/468/6774/5743	6
KEGG	hsa04933	AGE-RAGE signaling pathway in diabetic complications	4/50	100/8163	0.00317124	0.0648341	0.0548939	1536/3553/1958/6774	4
KEGG	hsa04913	Ovarian steroidogenesis	3/50	51/8163	0.00366248	0.0673896	0.0570576	240/8644/5743	3
KEGG	hsa04668	TNF signaling pathway	4/50	112/8163	0.00476033	0.078765	0.0666889	7128/3553/468/5743	4
KEGG	hsa04621	NOD-like receptor signaling pathway	5/50	184/8163	0.00513685	0.078765	0.0666889	1536/7417/7128/3553/1508	5
KEGG	hsa00590	Arachidonic acid metabolism	3/50	61/8163	0.00606415	0.0842743	0.0713535	240/8644/5743	3
KEGG	hsa05167	Kaposi sarcoma-associated herpesvirus infection	5/50	194/8163	0.00641217	0.0842743	0.0713535	637/3091/6774/7538/5743	5
KEGG	hsa05205	Proteoglycans in cancer	5/50	205/8163	0.00805691	0.0988314	0.0836788	1956/3091/6774/960/857	5
KEGG	hsa05417	Lipid and atherosclerosis	5/50	215/8163	0.00978975	0.103426	0.0875693	1536/637/3553/468/6774	5
KEGG	hsa05162	Measles	4/50	139/8163	0.0101178	0.103426	0.0875693	637/7128/3553/6774	4
KEGG	hsa05418	Fluid shear stress and atherosclerosis	4/50	139/8163	0.0101178	0.103426	0.0875693	3162/3553/857/4257	4
KEGG	hsa05140	Leishmaniasis	3/50	77/8163	0.0115113	0.111478	0.0943862	1536/3553/5743	3
KEGG	hsa04932	Non-alcoholic fatty liver disease	4/50	155/8163	0.0146347	0.13464	0.113997	637/3553/468/84701	4
KEGG	hsa05235	PD-L1 expression and PD-1 checkpoint pathway in cancer	3/50	89/8163	0.0169809	0.148785	0.125974	1956/3091/6774	3
KEGG	hsa04912	GnRH signaling pathway	3/50	93/8163	0.0190765	0.156975	0.132908	1956/468/1958	3
KEGG	hsa04657	IL-17 signaling pathway	3/50	94/8163	0.0196219	0.156975	0.132908	7128/3553/5743	3
KEGG	hsa04640	Hematopoietic cell lineage	3/50	99/8163	0.022478	0.172332	0.14591	7037/3553/960	3
KEGG	hsa05022	Pathways of neurodegeneration - multiple diseases	7/50	476/8163	0.024849	0.179574	0.152042	1536/7417/637/3553/468/84701/5743	7
KEGG	hsa04064	NF-kappa B signaling pathway	3/50	104/8163	0.02555	0.179574	0.152042	7128/3553/5743	3
KEGG	hsa04928	Parathyroid hormone synthesis, secretion and action	3/50	106/8163	0.0268391	0.179574	0.152042	1956/468/1958	3
KEGG	hsa04659	Th17 cell differentiation	3/50	108/8163	0.0281628	0.179574	0.152042	3091/3553/6774	3
KEGG	hsa00860	Porphyrin metabolism	2/50	43/8163	0.0283024	0.179574	0.152042	3162/1356	2
KEGG	hsa05169	Epstein-Barr virus infection	4/50	202/8163	0.0345893	0.208508	0.17654	637/7128/6774/960	4
KEGG	hsa05415	Diabetic cardiomyopathy	4/50	203/8163	0.035129	0.208508	0.17654	1536/7417/84701/5166	4
KEGG	hsa05206	MicroRNAs in cancer	5/50	310/8163	0.0401898	0.224195	0.189822	3162/1956/6774/960/5743	5
KEGG	hsa05207	Chemical carcinogenesis - receptor activation	4/50	212/8163	0.0402088	0.224195	0.189822	1956/468/6774/4257	4
KEGG	hsa05166	Human T-cell leukemia virus 1 infection	4/50	222/8163	0.0463239	0.242251	0.20511	7417/468/1958/7538	4
KEGG	hsa00480	Glutathione metabolism	2/50	57/8163	0.047397	0.242251	0.20511	9588/4257	2
KEGG	hsa04923	Regulation of lipolysis in adipocytes	2/50	57/8163	0.047397	0.242251	0.20511	2167/5743	2
KEGG	hsa04210	Apoptosis	3/50	136/8163	0.0502624	0.2435	0.206167	637/1508/468	3
KEGG	hsa04370	VEGF signaling pathway	2/50	59/8163	0.0504237	0.2435	0.206167	3315/5743	2
KEGG	hsa05416	Viral myocarditis	2/50	60/8163	0.0519628	0.2435	0.206167	637/857	2
KEGG	hsa05171	Coronavirus disease - COVID-19	4/50	232/8163	0.0529348	0.2435	0.206167	1536/1956/3553/6774	4
KEGG	hsa04140	Autophagy - animal	3/50	141/8163	0.0548916	0.246343	0.208574	3091/3146/1508	3
KEGG	hsa05321	Inflammatory bowel disease	2/50	65/8163	0.0599053	0.262442	0.222205	3553/6774	2
KEGG	hsa04920	Adipocytokine signaling pathway	2/50	69/8163	0.066541	0.26452	0.223964	2180/6774	2
KEGG	hsa05204	Chemical carcinogenesis - DNA adducts	2/50	69/8163	0.066541	0.26452	0.223964	4257/5743	2
KEGG	hsa05211	Renal cell carcinoma	2/50	69/8163	0.066541	0.26452	0.223964	2034/3091	2
KEGG	hsa05230	Central carbon metabolism in cancer	2/50	70/8163	0.0682371	0.26452	0.223964	1956/3091	2
KEGG	hsa05160	Hepatitis C	3/50	157/8163	0.0710211	0.26452	0.223964	1956/637/6774	3
KEGG	hsa04137	Mitophagy - animal	2/50	72/8163	0.071672	0.26452	0.223964	3091/468	2
KEGG	hsa05223	Non-small cell lung cancer	2/50	72/8163	0.071672	0.26452	0.223964	1956/6774	2
KEGG	hsa01524	Platinum drug resistance	2/50	73/8163	0.0734105	0.26452	0.223964	637/4257	2
KEGG	hsa04630	JAK-STAT signaling pathway	3/50	162/8163	0.0764575	0.26452	0.223964	1956/3977/6774	3
KEGG	hsa05161	Hepatitis B	3/50	162/8163	0.0764575	0.26452	0.223964	637/468/6774	3
KEGG	hsa03320	PPAR signaling pathway	2/50	75/8163	0.0769283	0.26452	0.223964	2180/2167	2
KEGG	hsa05212	Pancreatic cancer	2/50	76/8163	0.0787072	0.26452	0.223964	1956/6774	2
KEGG	hsa05012	Parkinson disease	4/50	266/8163	0.0790685	0.26452	0.223964	7417/468/23516/84701	4
KEGG	hsa04612	Antigen processing and presentation	2/50	78/8163	0.0823038	0.266867	0.225951	1508/5641	2
KEGG	hsa05225	Hepatocellular carcinoma	3/50	168/8163	0.0832189	0.266867	0.225951	3162/1956/4257	3
KEGG	hsa01521	EGFR tyrosine kinase inhibitor resistance	2/50	79/8163	0.0841211	0.266867	0.225951	1956/6774	2
KEGG	hsa04146	Peroxisome	2/50	82/8163	0.0896463	0.279575	0.236711	2180/1891	2
KEGG	hsa00910	Nitrogen metabolism	1/50	17/8163	0.0992715	0.304433	0.257758	768	1
KEGG	hsa04540	Gap junction	2/50	88/8163	0.101008	0.30468	0.257967	1956/2697	2
KEGG	hsa04010	MAPK signaling pathway	4/50	294/8163	0.104654	0.306083	0.259155	1956/3553/468/3315	4
KEGG	hsa00061	Fatty acid biosynthesis	1/50	18/8163	0.1048	0.306083	0.259155	2180	1
KEGG	hsa04613	Neutrophil extracellular trap formation	3/50	190/8163	0.110092	0.316513	0.267986	1536/7417/3146	3
KEGG	hsa05215	Prostate cancer	2/50	97/8163	0.118749	0.336152	0.284614	1956/468	2
KEGG	hsa05231	Choline metabolism in cancer	2/50	98/8163	0.120767	0.336684	0.285064	1956/3091	2
KEGG	hsa05146	Amoebiasis	2/50	102/8163	0.128924	0.354059	0.299775	3553/3315	2
KEGG	hsa04625	C-type lectin receptor signaling pathway	2/50	104/8163	0.133051	0.360019	0.304822	3553/5743	2
KEGG	hsa00790	Folate biosynthesis	1/50	26/8163	0.147848	0.393892	0.333502	8644	1
KEGG	hsa05145	Toxoplasmosis	2/50	112/8163	0.14985	0.393892	0.333502	240/6774	2
KEGG	hsa04726	Serotonergic synapse	2/50	115/8163	0.15626	0.404954	0.342867	240/5743	2
KEGG	hsa04392	Hippo signaling pathway - multiple species	1/50	29/8163	0.163463	0.417738	0.353691	25937	1
KEGG	hsa04935	Growth hormone synthesis, secretion and action	2/50	120/8163	0.167058	0.419234	0.354958	468/6774	2
KEGG	hsa01523	Antifolate resistance	1/50	30/8163	0.168605	0.419234	0.354958	3553	1
KEGG	hsa04215	Apoptosis - multiple species	1/50	32/8163	0.178797	0.438648	0.371395	637	1
KEGG	hsa03410	Base excision repair	1/50	33/8163	0.183847	0.444978	0.376755	3146	1
KEGG	hsa04926	Relaxin signaling pathway	2/50	129/8163	0.186809	0.444978	0.376755	1956/468	2
KEGG	hsa04068	FoxO signaling pathway	2/50	131/8163	0.191245	0.444978	0.376755	1956/6774	2
KEGG	hsa05131	Shigellosis	3/50	247/8163	0.192073	0.444978	0.376755	1956/3553/960	3
KEGG	hsa04142	Lysosome	2/50	132/8163	0.193469	0.444978	0.376755	1508/5641	2
KEGG	hsa04144	Endocytosis	3/50	251/8163	0.198339	0.446119	0.377721	7037/1956/857	3
KEGG	hsa00512	Mucin type O-glycan biosynthesis	1/50	36/8163	0.198814	0.446119	0.377721	79623	1
KEGG	hsa05143	African trypanosomiasis	1/50	37/8163	0.203743	0.446295	0.37787	3553	1
KEGG	hsa05216	Thyroid cancer	1/50	37/8163	0.203743	0.446295	0.37787	8031	1
KEGG	hsa04915	Estrogen signaling pathway	2/50	138/8163	0.206882	0.447838	0.379177	1956/468	2
KEGG	hsa04550	Signaling pathways regulating pluripotency of stem cells	2/50	143/8163	0.218139	0.466716	0.39516	3977/6774	2
KEGG	hsa05219	Bladder cancer	1/50	41/8163	0.223164	0.47198	0.399617	1956	1
KEGG	hsa05332	Graft-versus-host disease	1/50	42/8163	0.227947	0.475743	0.402803	3553	1
KEGG	hsa00071	Fatty acid degradation	1/50	43/8163	0.2327	0.475743	0.402803	2180	1
KEGG	hsa04940	Type I diabetes mellitus	1/50	43/8163	0.2327	0.475743	0.402803	3553	1
KEGG	hsa04962	Vasopressin-regulated water reabsorption	1/50	44/8163	0.237425	0.477076	0.403931	360	1
KEGG	hsa04145	Phagosome	2/50	152/8163	0.238538	0.477076	0.403931	1536/7037	2
KEGG	hsa04921	Oxytocin signaling pathway	2/50	154/8163	0.243088	0.480289	0.406652	1956/5743	2
KEGG	hsa04934	Cushing syndrome	2/50	155/8163	0.245365	0.480289	0.406652	1956/468	2
KEGG	hsa00514	Other types of O-glycan biosynthesis	1/50	47/8163	0.251429	0.486978	0.412315	79623	1
KEGG	hsa00565	Ether lipid metabolism	1/50	49/8163	0.260624	0.49197	0.416542	5168	1
KEGG	hsa05030	Cocaine addiction	1/50	49/8163	0.260624	0.49197	0.416542	468	1
KEGG	hsa00330	Arginine and proline metabolism	1/50	50/8163	0.26518	0.49197	0.416542	6303	1
KEGG	hsa05144	Malaria	1/50	50/8163	0.26518	0.49197	0.416542	3553	1
KEGG	hsa04979	Cholesterol metabolism	1/50	51/8163	0.269709	0.49197	0.416542	7417	1
KEGG	hsa04060	Cytokine-cytokine receptor interaction	3/50	295/8163	0.270049	0.49197	0.416542	3553/3977/9518	3
KEGG	hsa04022	cGMP-PKG signaling pathway	2/50	167/8163	0.272744	0.492009	0.416575	7417/468	2
KEGG	hsa04141	Protein processing in endoplasmic reticulum	2/50	171/8163	0.281877	0.498705	0.422245	468/5034	2
KEGG	hsa05164	Influenza A	2/50	171/8163	0.281877	0.498705	0.422245	637/3553	2
KEGG	hsa01212	Fatty acid metabolism	1/50	57/8163	0.296312	0.514353	0.435494	2180	1
KEGG	hsa05134	Legionellosis	1/50	57/8163	0.296312	0.514353	0.435494	3553	1
KEGG	hsa05213	Endometrial cancer	1/50	58/8163	0.300653	0.515195	0.436206	1956	1
KEGG	hsa05152	Tuberculosis	2/50	180/8163	0.302397	0.515195	0.436206	637/3553	2
KEGG	hsa00140	Steroid hormone biosynthesis	1/50	61/8163	0.313518	0.529241	0.448099	8644	1
KEGG	hsa04623	Cytosolic DNA-sensing pathway	1/50	63/8163	0.321965	0.536643	0.454366	3553	1
KEGG	hsa04927	Cortisol synthesis and secretion	1/50	65/8163	0.33031	0.536643	0.454366	468	1
KEGG	hsa04720	Long-term potentiation	1/50	67/8163	0.338555	0.536643	0.454366	468	1
KEGG	hsa05221	Acute myeloid leukemia	1/50	67/8163	0.338555	0.536643	0.454366	6774	1
KEGG	hsa04664	Fc epsilon RI signaling pathway	1/50	68/8163	0.34264	0.536643	0.454366	240	1
KEGG	hsa04924	Renin secretion	1/50	69/8163	0.346701	0.536643	0.454366	1508	1
KEGG	hsa05031	Amphetamine addiction	1/50	69/8163	0.346701	0.536643	0.454366	468	1
KEGG	hsa04510	Focal adhesion	2/50	201/8163	0.349864	0.536643	0.454366	1956/857	2
KEGG	hsa04917	Prolactin signaling pathway	1/50	70/8163	0.350736	0.536643	0.454366	6774	1
KEGG	hsa05120	Epithelial cell signaling in Helicobacter pylori infection	1/50	70/8163	0.350736	0.536643	0.454366	1956	1
KEGG	hsa04520	Adherens junction	1/50	71/8163	0.354747	0.536643	0.454366	1956	1
KEGG	hsa05203	Viral carcinogenesis	2/50	204/8163	0.356572	0.536643	0.454366	468/6774	2
KEGG	hsa00982	Drug metabolism - cytochrome P450	1/50	72/8163	0.358734	0.536643	0.454366	4257	1
KEGG	hsa05218	Melanoma	1/50	72/8163	0.358734	0.536643	0.454366	1956	1
KEGG	hsa04115	p53 signaling pathway	1/50	73/8163	0.362697	0.538196	0.455681	637	1
KEGG	hsa04918	Thyroid hormone synthesis	1/50	75/8163	0.370551	0.539235	0.45656	468	1
KEGG	hsa05214	Glioma	1/50	75/8163	0.370551	0.539235	0.45656	1956	1
KEGG	hsa05133	Pertussis	1/50	76/8163	0.374442	0.539235	0.45656	3553	1
KEGG	hsa05100	Bacterial invasion of epithelial cells	1/50	77/8163	0.37831	0.539235	0.45656	857	1
KEGG	hsa05412	Arrhythmogenic right ventricular cardiomyopathy	1/50	77/8163	0.37831	0.539235	0.45656	2697	1
KEGG	hsa00980	Metabolism of xenobiotics by cytochrome P450	1/50	78/8163	0.382154	0.539235	0.45656	4257	1
KEGG	hsa05014	Amyotrophic lateral sclerosis	3/50	364/8163	0.386734	0.539235	0.45656	637/468/84701	3
KEGG	hsa04810	Regulation of actin cytoskeleton	2/50	218/8163	0.387554	0.539235	0.45656	1956/7114	2
KEGG	hsa00983	Drug metabolism - other enzymes	1/50	80/8163	0.389773	0.539235	0.45656	4257	1
KEGG	hsa04012	ErbB signaling pathway	1/50	85/8163	0.408419	0.551913	0.467295	1956	1
KEGG	hsa04911	Insulin secretion	1/50	86/8163	0.412081	0.551913	0.467295	468	1
KEGG	hsa05210	Colorectal cancer	1/50	86/8163	0.412081	0.551913	0.467295	1956	1
KEGG	hsa04260	Cardiac muscle contraction	1/50	87/8163	0.41572	0.551913	0.467295	84701	1
KEGG	hsa04714	Thermogenesis	2/50	232/8163	0.41791	0.551913	0.467295	2180/84701	2
KEGG	hsa04512	ECM-receptor interaction	1/50	88/8163	0.419338	0.551913	0.467295	960	1
KEGG	hsa04211	Longevity regulating pathway	1/50	89/8163	0.422933	0.551913	0.467295	468	1
KEGG	hsa04727	GABAergic synapse	1/50	89/8163	0.422933	0.551913	0.467295	81539	1
KEGG	hsa05222	Small cell lung cancer	1/50	92/8163	0.433589	0.558514	0.472884	5743	1
KEGG	hsa04020	Calcium signaling pathway	2/50	240/8163	0.434932	0.558514	0.472884	7417/1956	2
KEGG	hsa05323	Rheumatoid arthritis	1/50	93/8163	0.437098	0.558514	0.472884	3553	1
KEGG	hsa01522	Endocrine resistance	1/50	98/8163	0.454326	0.56868	0.481491	1956	1
KEGG	hsa04750	Inflammatory mediator regulation of TRP channels	1/50	98/8163	0.454326	0.56868	0.481491	3553	1
KEGG	hsa04925	Aldosterone synthesis and secretion	1/50	98/8163	0.454326	0.56868	0.481491	468	1
KEGG	hsa05142	Chagas disease	1/50	102/8163	0.467735	0.581508	0.492352	3553	1
KEGG	hsa04974	Protein digestion and absorption	1/50	103/8163	0.471036	0.581682	0.4925	1803	1
KEGG	hsa04620	Toll-like receptor signaling pathway	1/50	104/8163	0.474318	0.58183	0.492625	3553	1
KEGG	hsa04922	Glucagon signaling pathway	1/50	107/8163	0.484043	0.589823	0.499392	468	1
KEGG	hsa04931	Insulin resistance	1/50	108/8163	0.487245	0.589823	0.499392	6774	1
KEGG	hsa04725	Cholinergic synapse	1/50	113/8163	0.502967	0.600735	0.508631	468	1
KEGG	hsa04670	Leukocyte transendothelial migration	1/50	114/8163	0.506054	0.600735	0.508631	1536	1
KEGG	hsa04724	Glutamatergic synapse	1/50	114/8163	0.506054	0.600735	0.508631	81539	1
KEGG	hsa04071	Sphingolipid signaling pathway	1/50	119/8163	0.52121	0.610845	0.517191	637	1
KEGG	hsa04722	Neurotrophin signaling pathway	1/50	119/8163	0.52121	0.610845	0.517191	468	1
KEGG	hsa04919	Thyroid hormone signaling pathway	1/50	121/8163	0.527144	0.613889	0.519769	3091	1
KEGG	hsa04380	Osteoclast differentiation	1/50	128/8163	0.547351	0.633412	0.536299	3553	1
KEGG	hsa04650	Natural killer cell mediated cytotoxicity	1/50	131/8163	0.55575	0.637189	0.539497	637	1
KEGG	hsa04728	Dopaminergic synapse	1/50	132/8163	0.558515	0.637189	0.539497	468	1
KEGG	hsa00190	Oxidative phosphorylation	1/50	134/8163	0.563996	0.637189	0.539497	84701	1
KEGG	hsa05016	Huntington disease	2/50	306/8163	0.564466	0.637189	0.539497	7417/84701	2
KEGG	hsa05135	Yersinia infection	1/50	137/8163	0.572092	0.641859	0.54345	3553	1
KEGG	hsa04371	Apelin signaling pathway	1/50	139/8163	0.577407	0.643896	0.545175	1958	1
KEGG	hsa04936	Alcoholic liver disease	1/50	142/8163	0.585259	0.646524	0.5474	3553	1
KEGG	hsa05017	Spinocerebellar ataxia	1/50	143/8163	0.587844	0.646524	0.5474	7417	1
KEGG	hsa05224	Breast cancer	1/50	147/8163	0.598028	0.646524	0.5474	1956	1
KEGG	hsa04072	Phospholipase D signaling pathway	1/50	148/8163	0.600536	0.646524	0.5474	1956	1
KEGG	hsa04723	Retrograde endocannabinoid signaling	1/50	148/8163	0.600536	0.646524	0.5474	5743	1
KEGG	hsa05226	Gastric cancer	1/50	149/8163	0.603028	0.646524	0.5474	1956	1
KEGG	hsa04261	Adrenergic signaling in cardiomyocytes	1/50	150/8163	0.605504	0.646524	0.5474	468	1
KEGG	hsa05165	Human papillomavirus infection	2/50	331/8163	0.607873	0.646524	0.5474	1956/5743	2
KEGG	hsa04218	Cellular senescence	1/50	156/8163	0.62005	0.654433	0.554096	7417	1
KEGG	hsa04390	Hippo signaling pathway	1/50	157/8163	0.622422	0.654433	0.554096	25937	1
KEGG	hsa04151	PI3K-Akt signaling pathway	2/50	354/8163	0.644932	0.674247	0.570873	1956/468	2
KEGG	hsa05034	Alcoholism	1/50	187/8163	0.687224	0.714403	0.604872	468	1
KEGG	hsa04062	Chemokine signaling pathway	1/50	192/8163	0.696908	0.720399	0.609949	6774	1
KEGG	hsa05130	Pathogenic Escherichia coli infection	1/50	197/8163	0.706298	0.726027	0.614714	3553	1
KEGG	hsa04015	Rap1 signaling pathway	1/50	210/8163	0.729398	0.744936	0.630723	1956	1
KEGG	hsa05170	Human immunodeficiency virus 1 infection	1/50	212/8163	0.73279	0.744936	0.630723	637	1
KEGG	hsa04014	Ras signaling pathway	1/50	235/8163	0.768925	0.777375	0.658189	1956	1
KEGG	hsa05132	Salmonella infection	1/50	249/8163	0.788528	0.792837	0.67128	3553	1
KEGG	hsa05168	Herpes simplex virus 1 infection	2/50	495/8163	0.815659	0.815659	0.690604	637/3553	2

## Sheet: Table S7
Table S7 Differentially expressed genes between high and low immune cell infiltration groups
Genes	baseMean	log2FoldChange	lfcSE	stat	pvalue	padj
CD74	270054	1.14481	0.0953754	12.0032	3.41855e-33	6.90833e-31
B2M	244340	0.557175	0.0764332	7.2897	3.10654e-13	1.22352e-11
FTL	202222	0.547157	0.110053	4.97175	6.63502e-07	1.23993e-05
HLA-B	184744	0.66704	0.0800405	8.33378	7.83011e-17	4.15975e-15
HLA-A	126034	0.558044	0.087391	6.38561	1.7072e-10	5.22101e-09
C3	117920	0.787143	0.171991	4.57664	4.72497e-06	7.3755e-05
HLA-C	110278	0.539774	0.0820092	6.58187	4.6458e-11	1.5273e-09
SOD2	107403	0.576046	0.130163	4.42557	9.61872e-06	0.000138599
TGFBI	100579	1.08691	0.248384	4.37593	1.20913e-05	0.000170299
IGHG1	87657.6	3.20702	0.276711	11.5898	4.64311e-31	7.87704e-29
HLA-DRA	86935.8	1.26593	0.0931838	13.5853	4.89211e-42	2.58561e-39
UMOD	139.613	-1.86641	0.407558	-4.57949	4.66113e-06	7.29519e-05
CTSB	76926.8	0.507048	0.101819	4.97988	6.36249e-07	1.19203e-05
TMSB4X	71880.3	0.538042	0.0768666	6.99968	2.5654e-12	9.45962e-11
IGKC	64653.8	2.55531	0.258228	9.89558	4.35099e-23	3.93355e-21
HLA-DRB1	47982.2	1.09732	0.0969348	11.3202	1.04195e-29	1.60878e-27
PDK4	46912.4	-0.599921	0.220034	-2.72649	0.0064011	0.0338618
HLA-DPA1	40709	1.20481	0.10554	11.4157	3.49279e-30	5.49581e-28
SERPING1	38664	0.621985	0.129041	4.82007	1.43505e-06	2.5002e-05
APOE	33717.6	0.736486	0.165847	4.44076	8.96431e-06	0.000130677
GATM	19230.6	-0.516928	0.165698	-3.1197	0.00181036	0.0123543
SLC12A1	395.329	-2.57101	0.314454	-8.17611	2.93151e-16	1.48466e-14
AQP2	74.6068	-2.95115	0.462446	-6.38161	1.75237e-10	5.35519e-09
HLA-DPB1	24662.6	1.32274	0.0929845	14.2254	6.37393e-46	5.46423e-43
CDH16	13854.1	-0.558612	0.14376	-3.88572	0.000102026	0.00110015
C1S	24406.7	0.755987	0.184394	4.09985	4.13417e-05	0.000501268
IGHA1	20052.8	1.95277	0.220264	8.86556	7.61222e-19	4.71192e-17
SERPINE1	20213	0.547823	0.210009	2.60857	0.00909221	0.044416
APOL1	21441.2	0.966703	0.173358	5.57635	2.4562e-08	5.86318e-07
CTSZ	20455.5	0.61934	0.0917655	6.74916	1.48702e-11	5.0958e-10
ATP11A	17131.5	-0.501268	0.123107	-4.07182	4.66467e-05	0.000556266
STAT1	17854.5	0.986613	0.101131	9.75576	1.74284e-22	1.49685e-20
VCAN	19937.6	0.535233	0.182755	2.92869	0.00340393	0.020603
HMOX1	17462.5	0.518347	0.116879	4.43492	9.21064e-06	0.000133559
CST3	18554.5	0.519266	0.102378	5.07206	3.93537e-07	7.67072e-06
C1R	18657.2	0.753961	0.179506	4.20021	2.66668e-05	0.000341835
LOX	16905	0.660604	0.20247	3.26273	0.00110345	0.00829195
NPR3	14824.6	-0.702542	0.208692	-3.36641	0.000761531	0.00607237
HLA-DQA1	16927	1.44736	0.112716	12.8408	9.68684e-38	2.90956e-35
HLA-DRB5	15974.4	1.07256	0.131767	8.13983	3.95818e-16	1.97311e-14
C1QB	16885.9	1.53082	0.10898	14.0468	8.05489e-45	5.82566e-42
CMBL	14307.4	-0.610849	0.131002	-4.66289	3.11803e-06	5.05866e-05
ADGRF5	15133.1	-0.694612	0.152382	-4.55835	5.15575e-06	7.98144e-05
ARHGDIB	15286.6	0.519254	0.0774124	6.70763	1.97816e-11	6.71189e-10
HLA-DQB1	15534.1	1.03959	0.134683	7.71875	1.1748e-14	5.20203e-13
IGHG2	11561.6	2.27923	0.240536	9.47563	2.65143e-21	2.07805e-19
ITGA6	12773.9	-0.586151	0.113544	-5.16235	2.43874e-07	4.98201e-06
IGHG3	10896.9	2.53611	0.274462	9.24032	2.4576e-20	1.7438e-18
C1QA	14399.3	1.50197	0.112238	13.3819	7.71195e-41	3.5325e-38
LIPA	12910.8	0.530181	0.106583	4.97433	6.54726e-07	1.22408e-05
C1QC	13572.2	1.47413	0.107481	13.7152	8.22859e-43	4.7778e-40
SLC47A1	11840	-0.542643	0.190457	-2.84916	0.00438349	0.0251474
IGHM	11023.1	2.3231	0.254748	9.11921	7.56758e-20	5.03996e-18
ATP6V1A	10613.6	-0.576049	0.141253	-4.07814	4.53974e-05	0.000543569
FOSB	8962.78	-0.726494	0.258507	-2.81034	0.00494884	0.0276482
CXCR4	11970.7	0.616188	0.102172	6.03088	1.6307e-09	4.4997e-08
NR4A1	9161.26	-0.802653	0.203359	-3.94697	7.91473e-05	0.000882805
ACSM2B	10049.2	-0.635831	0.224774	-2.82875	0.00467298	0.0264475
MT2A	11849.4	0.538901	0.194649	2.76858	0.00563007	0.0306033
IMPA2	9622.65	-0.526412	0.11476	-4.58706	4.4954e-06	7.05186e-05
KCNJ15	8218.12	-0.523342	0.175307	-2.98529	0.00283311	0.0177878
COTL1	9691.78	0.502358	0.0820724	6.12091	9.30452e-10	2.6381e-08
CD44	11872.8	0.864276	0.154241	5.60341	2.1017e-08	5.0609e-07
BIRC3	10888.4	0.886281	0.143204	6.18895	6.05653e-10	1.74846e-08
TNC	8409.66	0.681689	0.181898	3.74763	0.000178511	0.00178187
RCAN1	8227.35	-0.507857	0.150057	-3.38442	0.000713283	0.00574655
DSG2	9774.43	-0.747274	0.153347	-4.87311	1.09857e-06	1.96394e-05
CTSS	10575.1	1.29366	0.100187	12.9124	3.82987e-38	1.23349e-35
LAPTM5	10838.4	1.35222	0.0927609	14.5775	3.90685e-48	4.5844e-45
ERBB2	7256.1	-0.56143	0.0926579	-6.05917	1.36824e-09	3.81119e-08
ITGB2	9562.92	1.29404	0.0940039	13.7658	4.09062e-43	2.444e-40
GABARAPL1	7399.86	-0.579625	0.128213	-4.52079	6.16097e-06	9.37564e-05
CA2	7385.06	-0.582889	0.144032	-4.04695	5.18888e-05	0.000610478
WARS1	8577.66	0.615762	0.0799983	7.69719	1.39092e-14	6.10009e-13
GBP2	9471.08	0.915414	0.0876948	10.4386	1.65169e-25	1.76401e-23
LCP1	9232.57	1.35984	0.0892159	15.2421	1.85708e-52	4.25324e-49
FCGR3A	9413.69	1.47085	0.113318	12.9798	1.59287e-38	5.21159e-36
SRGN	8539.67	0.721486	0.0973011	7.41498	1.21639e-13	4.94048e-12
MMP7	7572.7	0.74175	0.272072	2.7263	0.00640485	0.033873
ACAT1	6874.61	-0.661011	0.131707	-5.01879	5.19971e-07	9.92859e-06
GBP4	8288.71	0.834626	0.127212	6.56092	5.34762e-11	1.74549e-09
STAB1	8017.86	0.524955	0.109249	4.80512	1.54656e-06	2.67437e-05
HSD11B2	3708.22	-1.21316	0.206051	-5.88764	3.91747e-09	1.03392e-07
LYZ	8193.54	1.32253	0.160223	8.25432	1.52765e-16	7.95167e-15
OGDHL	6342.88	-1.25734	0.213231	-5.89663	3.70993e-09	9.81025e-08
LAP3	7124.74	0.695631	0.0778532	8.93516	4.06576e-19	2.56679e-17
DEFB1	4451.07	-0.895644	0.240759	-3.72009	0.000199153	0.00195153
SMIM24	6798.04	-0.656026	0.190704	-3.44002	0.000581669	0.004861
CYS1	4914.07	-0.508508	0.17154	-2.96437	0.00303304	0.0187856
CKB	7345.45	-0.929254	0.191898	-4.84244	1.28256e-06	2.26149e-05
CLDN4	5951.92	-0.5436	0.142684	-3.80982	0.000139065	0.00144153
TAP1	7729.09	0.78825	0.0864089	9.12232	7.3531e-20	4.92097e-18
NNT	6086.35	-0.690775	0.125615	-5.49916	3.81598e-08	8.80817e-07
SLC16A12	5786.91	-0.767386	0.2147	-3.57423	0.000351265	0.00319244
RNASET2	7663.24	0.806954	0.173221	4.65853	3.18482e-06	5.14677e-05
BTN3A2	7978.74	0.737975	0.0914837	8.06673	7.2203e-16	3.5184e-14
FGL2	5878.95	0.739576	0.122485	6.03807	1.55964e-09	4.31519e-08
GM2A	7622.55	0.597421	0.0878802	6.79812	1.0599e-11	3.67799e-10
APOL6	7316.18	0.602632	0.0854494	7.0525	1.7573e-12	6.57991e-11
HLA-F	8066.94	0.778099	0.102079	7.62251	2.48787e-14	1.07508e-12
PTGER3	5210.21	-1.03365	0.233928	-4.41865	9.93174e-06	0.000142611
RGS1	7982.37	1.21653	0.126761	9.59701	8.22972e-22	6.65236e-20
SDC3	7108.75	0.600744	0.085777	7.00355	2.49552e-12	9.21843e-11
RETREG1	7141.52	-0.604078	0.136595	-4.42242	9.76016e-06	0.00014049
GOT1	6206.03	-0.558985	0.114279	-4.89139	1.00126e-06	1.80092e-05
HLA-DMA	7416.69	0.974862	0.0846011	11.523	1.00977e-30	1.63889e-28
RNF152	5345.93	-0.70482	0.143665	-4.90599	9.29551e-07	1.68073e-05
COBLL1	4195.17	-0.753532	0.111349	-6.76733	1.31184e-11	4.52556e-10
CSF1R	7031.4	1.10468	0.102456	10.782	4.18766e-27	5.19988e-25
HP	2369.64	2.73793	0.406298	6.73873	1.59774e-11	5.46158e-10
UBE2L6	6858.51	0.524283	0.0657256	7.97685	1.50114e-15	7.15429e-14
SAMHD1	7027.44	0.986623	0.083301	11.8441	2.30964e-32	4.33011e-30
NEDD4L	6132.85	-0.815662	0.145498	-5.60601	2.07042e-08	5.00018e-07
CD14	6934.2	1.18426	0.106922	11.0759	1.64161e-28	2.29408e-26
LGR4	5841.42	-0.553163	0.112232	-4.92874	8.2763e-07	1.51036e-05
SUCLG1	5188.09	-0.542678	0.0909804	-5.96478	2.44958e-09	6.64805e-08
ALDH6A1	3325.69	-0.779586	0.133992	-5.81815	5.95031e-09	1.54181e-07
SLC16A9	5744.01	-0.816202	0.222949	-3.66094	0.000251288	0.0023875
SLCO2B1	6206.83	1.0179	0.1181	8.61895	6.75714e-18	3.86893e-16
MSI2	5720.3	-0.595656	0.107695	-5.53094	3.18528e-08	7.4525e-07
ALDH1L1	4945.88	-0.692459	0.186184	-3.71922	0.000199839	0.00195778
RCAN2	6139.51	-0.654878	0.167522	-3.90921	9.25984e-05	0.00101042
FGG	8767.92	1.20767	0.460507	2.62249	0.00872905	0.0429575
ADA2	6110.44	1.26563	0.103524	12.2256	2.27022e-34	4.87447e-32
MAL	2732.76	-1.29783	0.265656	-4.88537	1.03234e-06	1.85198e-05
TRIM22	6149.37	0.557897	0.084891	6.57191	4.96725e-11	1.62778e-09
CPEB4	5251.22	-0.521718	0.107925	-4.8341	1.33751e-06	2.34934e-05
GBP1	6219.15	0.997419	0.121895	8.18261	2.77756e-16	1.41016e-14
ALB	173.331	-0.937351	0.221392	-4.2339	2.29676e-05	0.000299918
CD4	6257.9	1.13164	0.0845971	13.3768	8.26284e-41	3.74325e-38
LTF	2489.37	1.73853	0.28266	6.15059	7.71932e-10	2.20075e-08
SCNN1A	2868.15	-1.51971	0.262266	-5.79455	6.85058e-09	1.76289e-07
APOL2	6198.77	0.629068	0.111016	5.66647	1.45769e-08	3.59624e-07
WIPF1	6070.14	0.572301	0.060524	9.45578	3.20618e-21	2.47982e-19
ALPL	5859.38	-0.682941	0.205769	-3.31897	0.000903503	0.00703037
KNG1	56.5607	-2.48822	0.322766	-7.70906	1.26748e-14	5.58843e-13
PLAAT4	6660.96	0.659986	0.130423	5.06036	4.1846e-07	8.12577e-06
TLN2	4468.58	-0.505687	0.110539	-4.57472	4.76852e-06	7.43502e-05
FNIP2	5415.83	-0.569214	0.10804	-5.26854	1.37515e-07	2.90274e-06
EPCAM	2908.41	-0.75799	0.167157	-4.53459	5.77148e-06	8.83839e-05
JCHAIN	6647.87	2.0571	0.232641	8.84239	9.36946e-19	5.74786e-17
PREX1	5234.44	0.510768	0.0795071	6.42418	1.32582e-10	4.12193e-09
UCP2	5404.99	1.11005	0.102611	10.818	2.82955e-27	3.58917e-25
NET1	5542.02	-0.608128	0.128696	-4.72531	2.29762e-06	3.83479e-05
SH3BP4	4518.83	-0.628359	0.101949	-6.16347	7.11688e-10	2.03463e-08
CPVL	4229.36	0.655249	0.139102	4.71057	2.47027e-06	4.09967e-05
ARL4C	5776.98	0.598129	0.156446	3.82323	0.000131717	0.00137469
CD163	5393.43	1.37114	0.15485	8.85466	8.39427e-19	5.18045e-17
EMX2OS	4275.04	-0.706591	0.147038	-4.80549	1.54375e-06	2.67063e-05
PTGS1	5050.6	0.877501	0.200077	4.38582	1.15549e-05	0.000163638
REN	4665.9	-1.17239	0.329986	-3.55286	0.000381073	0.0034159
SCIN	3532.1	-0.593303	0.227901	-2.60334	0.00923207	0.0449408
OR2I1P	6512.31	1.49135	0.215976	6.90515	5.01491e-12	1.80087e-10
CYBB	5650.1	1.27025	0.13138	9.66858	4.10046e-22	3.40809e-20
HLA-DOA	5460.44	1.31183	0.128155	10.2363	1.36406e-24	1.36821e-22
RAP1GAP	3187.77	-1.13024	0.183786	-6.14974	7.76089e-10	2.21108e-08
CAVIN2	4444.35	-0.644634	0.147934	-4.35759	1.31501e-05	0.000183518
MAPT	4673.92	-0.754259	0.174549	-4.32119	1.55188e-05	0.000212829
SLC22A11	4826.72	-0.602481	0.217608	-2.76865	0.00562888	0.0306033
GDF15	4217.15	-0.562521	0.158459	-3.54995	0.000385301	0.0034478
CMTM4	3415.06	-0.62022	0.124339	-4.98814	6.09622e-07	1.14861e-05
PTPRC	5224.7	1.21144	0.105956	11.4334	2.84578e-30	4.51221e-28
WDR72	3491.48	-0.755548	0.175099	-4.31498	1.59616e-05	0.000218031
GIMAP4	4900.61	0.510493	0.0933112	5.47087	4.4784e-08	1.02129e-06
ICAM1	5078.68	0.554522	0.116122	4.77535	1.79396e-06	3.06744e-05
EVC	3845.32	-0.571817	0.118651	-4.81933	1.44043e-06	2.50555e-05
TIPARP	5488.03	-0.638771	0.188249	-3.39321	0.000690779	0.00560677
UBL3	4555.71	-0.570834	0.119312	-4.78439	1.71504e-06	2.94471e-05
CXCL16	5065.06	0.684575	0.0846597	8.08619	6.15585e-16	3.01754e-14
PPP1R18	5062.84	0.501017	0.0791063	6.33347	2.39711e-10	7.19743e-09
TFCP2L1	1774.93	-2.07329	0.290237	-7.14345	9.10178e-13	3.47427e-11
BTN3A1	5077.17	0.682864	0.0830583	8.2215	2.00973e-16	1.03279e-14
EFHD1	3009.68	-0.646082	0.141325	-4.57161	4.83985e-06	7.53484e-05
HMGCS2	2751.77	-0.883123	0.311568	-2.83444	0.00459058	0.0260598
FXYD5	5340.1	0.583192	0.106504	5.47578	4.35592e-08	9.97073e-07
IGLC2	6136.57	2.78598	0.261119	10.6694	1.41581e-26	1.67721e-24
RRAGD	4510.55	-0.6562	0.124116	-5.28698	1.24354e-07	2.64115e-06
MS4A6A	4998.38	1.19589	0.090973	13.1455	1.8062e-39	6.64825e-37
ADGRE5	4812.65	0.505602	0.0822453	6.14748	7.87217e-10	2.23968e-08
CXCL9	5265.25	2.00087	0.17266	11.5885	4.7146e-31	7.96555e-29
TNFRSF1B	4822.76	0.887059	0.0783643	11.3197	1.04845e-29	1.61278e-27
TYROBP	5318.29	1.30256	0.0958128	13.5948	4.29816e-42	2.30119e-39
HCLS1	4813.77	1.00837	0.0707692	14.2488	4.56161e-46	4.00111e-43
TYMP	5156.06	0.596445	0.121108	4.92489	8.44064e-07	1.53899e-05
F13A1	4257.91	0.870872	0.183146	4.75507	1.98374e-06	3.35712e-05
MGAM	4169.54	-0.741863	0.221186	-3.35402	0.000796467	0.00631306
MYO10	3879.17	-0.605638	0.124735	-4.85539	1.20152e-06	2.1286e-05
TMEM213	388.282	-4.40572	0.369162	-11.9344	7.83214e-33	1.52302e-30
SLC22A12	2910.82	-0.99885	0.311886	-3.20262	0.00136185	0.00984089
CSF1	4541.27	0.666918	0.0840506	7.93471	2.10982e-15	9.89505e-14
SULT1C4	4175.91	-0.65296	0.192302	-3.39549	0.000685066	0.00556709
CTDSPL	3683.26	-0.616011	0.0885485	-6.95677	3.48163e-12	1.26906e-10
TNFAIP3	4530.84	0.543467	0.0865143	6.28182	3.3463e-10	9.9103e-09
FMO1	4076.57	-0.851352	0.208938	-4.07466	4.60808e-05	0.000550313
IGHGP	3967.04	2.85945	0.268355	10.6555	1.64413e-26	1.93103e-24
SLC12A3	98.5324	-1.86824	0.257708	-7.24945	4.18463e-13	1.63518e-11
EGF	504.278	-1.13999	0.22692	-5.02375	5.06732e-07	9.69824e-06
ACADSB	2958.96	-0.60824	0.105041	-5.79053	7.01646e-09	1.80108e-07
TRIM2	3219.82	-0.864683	0.146028	-5.92134	3.19337e-09	8.5374e-08
PSMB9	4698.69	0.812808	0.0989499	8.21434	2.13337e-16	1.08982e-14
SLC13A3	548.721	-0.966088	0.281477	-3.43222	0.000598672	0.00498088
KCNJ1	139.922	-1.20811	0.260254	-4.64202	3.45017e-06	5.54732e-05
S100A4	3760.37	0.59039	0.111093	5.31435	1.07037e-07	2.30906e-06
NIPSNAP2	3863.06	-0.569573	0.114002	-4.99616	5.84819e-07	1.10898e-05
PTPN3	3428.21	-0.617716	0.118955	-5.19286	2.07091e-07	4.26772e-06
ENTPD5	3521.67	-0.533196	0.136617	-3.90286	9.50621e-05	0.00103402
SLC7A8	1754.68	-0.77469	0.182946	-4.23452	2.29043e-05	0.000299185
CCL5	4663.79	1.76259	0.133999	13.1538	1.61867e-39	6.01167e-37
EFHD2	4380.9	0.605076	0.0801475	7.54953	4.36841e-14	1.84895e-12
ATP6V0A4	336.432	-4.30876	0.346838	-12.423	1.96139e-35	4.62048e-33
PLEKHA6	3483.56	-0.53209	0.108679	-4.89598	9.78155e-07	1.7632e-05
MAN2B1	4072.47	0.67075	0.0676445	9.9158	3.55388e-23	3.24134e-21
PAH	1795.7	-1.51862	0.314421	-4.8299	1.36599e-06	2.39427e-05
PIK3AP1	3968	0.596601	0.131159	4.54867	5.39862e-06	8.33551e-05
CYP1B1	2940.96	0.766215	0.185893	4.1218	3.75929e-05	0.000462341
PHYH	3250.59	-0.530467	0.0954675	-5.55652	2.75203e-08	6.49043e-07
PLEKHO2	3935.05	0.662083	0.0668126	9.90954	3.78374e-23	3.43579e-21
MOB1B	3032.72	-0.606367	0.11807	-5.13567	2.81139e-07	5.64537e-06
RHCG	351.367	-3.60488	0.382077	-9.43494	3.91199e-21	2.99762e-19
GDA	4050.8	-0.789236	0.2326	-3.39311	0.000691036	0.00560677
OXCT1	2190.81	-1.29376	0.152437	-8.48717	2.11729e-17	1.17477e-15
CD53	4040.8	1.28842	0.0841339	15.3139	6.17411e-53	1.55576e-49
FRAS1	2712.59	-0.642982	0.16477	-3.90231	9.52784e-05	0.00103555
MTURN	1711.94	-0.521878	0.114841	-4.54434	5.51084e-06	8.49605e-05
MPEG1	3703.3	0.938668	0.108731	8.63297	5.97794e-18	3.43232e-16
RORC	3582.65	-0.554965	0.124379	-4.4619	8.12348e-06	0.000119646
IGLC3	2985.97	2.50428	0.259945	9.6339	5.75038e-22	4.74119e-20
ITGB4	3789.17	0.566055	0.152128	3.72092	0.000198497	0.00194602
MAP7	3336.09	-0.581863	0.141566	-4.11019	3.95333e-05	0.00048232
SMAP2	3761.92	0.630966	0.0651348	9.68707	3.42191e-22	2.87895e-20
PPARGC1A	2611.52	-0.752046	0.181934	-4.13362	3.57091e-05	0.000442074
CLCNKB	350.832	-2.19299	0.312987	-7.00662	2.4414e-12	9.04285e-11
THBS2	3973.02	0.659999	0.227714	2.89837	0.00375105	0.0223077
FNBP1	3436.33	0.527076	0.0569859	9.24924	2.26104e-20	1.60709e-18
APOBEC3C	3993.97	0.683174	0.106102	6.43885	1.20382e-10	3.76251e-09
SPTBN2	986.603	-1.03434	0.277569	-3.72645	0.000194198	0.00190938
MSR1	3871.46	1.12874	0.122206	9.23633	2.55104e-20	1.80389e-18
IGHG4	3332.82	2.65699	0.286782	9.26486	1.95331e-20	1.39317e-18
HLA-DMB	3761.14	1.14998	0.0761292	15.1056	1.48736e-51	3.06582e-48
LHFPL2	3809.33	0.669785	0.116814	5.73378	9.82159e-09	2.47016e-07
IGLV1-40	1260.95	2.11399	0.260928	8.10182	5.41432e-16	2.66673e-14
ARRB2	3757.07	0.529897	0.0644991	8.21557	2.11162e-16	1.08138e-14
OAS2	3392.84	0.542985	0.10008	5.42549	5.77954e-08	1.29631e-06
APOL3	3213.31	0.66783	0.098113	6.80674	9.98337e-12	3.47312e-10
ABCB1	2612.83	-0.531915	0.189402	-2.80839	0.00497894	0.0277824
CORO1A	3753.94	1.38408	0.0937904	14.7572	2.7663e-49	3.67874e-46
CASP4	3512.71	0.556806	0.0626311	8.89026	6.0968e-19	3.80243e-17
SAA1	3067.29	2.60888	0.397557	6.56227	5.29946e-11	1.73252e-09
MS4A7	3496.64	0.983433	0.104232	9.435	3.90997e-21	2.99762e-19
KIF21A	3383.88	-0.746764	0.135177	-5.52432	3.30763e-08	7.69945e-07
NTRK2	2003.59	-0.579685	0.205786	-2.81694	0.00484838	0.0272182
ZNF189	3310.47	-0.562536	0.122196	-4.60355	4.15346e-06	6.55934e-05
BTN3A3	3513.28	0.677821	0.0803926	8.43139	3.41598e-17	1.86944e-15
AMN	3306.28	-0.557803	0.191987	-2.90542	0.00366763	0.0219128
SERPINF1	3317.62	0.589839	0.178235	3.30933	0.000935179	0.00722367
AGMAT	2077.61	-0.605601	0.179484	-3.37413	0.000740488	0.0059252
NLRC5	3537.13	0.600573	0.106426	5.6431	1.67015e-08	4.07891e-07
SLC22A6	1916.7	-1.10755	0.34363	-3.22308	0.00126818	0.00929107
IRF1	3446.72	0.999944	0.102647	9.74162	2.00338e-22	1.70993e-20
PRELP	2810.43	0.833802	0.216017	3.85989	0.000113439	0.00120498
KITLG	2360.87	-0.586646	0.139491	-4.20561	2.60383e-05	0.000334928
SLC4A1	426.166	-1.49077	0.357163	-4.17393	2.9939e-05	0.000378463
IGKV3-20	3019.92	2.78974	0.255864	10.9032	1.11232e-27	1.46036e-25
IGHA2	3925.87	2.36629	0.249623	9.47948	2.55562e-21	2.00677e-19
SAMD9L	3075.71	0.657113	0.104698	6.27628	3.46767e-10	1.02403e-08
ACACB	2660.98	-0.545655	0.104446	-5.2243	1.74813e-07	3.62874e-06
INPP5D	3230.38	0.844498	0.0800996	10.5431	5.46634e-26	6.12364e-24
LIN7A	3040.34	-0.7891	0.173742	-4.5418	5.5777e-06	8.57668e-05
RHOG	3269.15	0.508909	0.0669935	7.59639	3.04498e-14	1.30896e-12
HLA-DQA2	3656.56	1.58311	0.203427	7.78219	7.12824e-15	3.22217e-13
IL10RA	3251.7	1.41591	0.0860608	16.4525	8.0492e-61	8.2957e-57
HLA-H	3321.86	0.576023	0.104355	5.51984	3.39311e-08	7.88507e-07
NCKAP1L	3242.96	1.38129	0.0935328	14.768	2.35696e-49	3.23885e-46
SYK	2666.57	0.582805	0.107711	5.41085	6.27263e-08	1.39883e-06
MAFB	3193.6	0.816875	0.106831	7.64642	2.06648e-14	8.97989e-13
CYRIB	2987.8	0.552992	0.0690305	8.01083	1.13938e-15	5.46173e-14
SNTB1	3311.23	-0.734975	0.152202	-4.82894	1.37263e-06	2.40487e-05
PTPN6	3155.28	0.761292	0.0695761	10.9419	7.26941e-28	9.66714e-26
MASP1	2896.92	-0.576923	0.17068	-3.38014	0.000724482	0.0058186
PCCA	2239.31	-0.569697	0.104085	-5.47336	4.41575e-08	1.00797e-06
LYN	2940.01	0.749807	0.0749697	10.0015	1.50159e-23	1.40052e-21
FYB1	3109.75	1.24443	0.118545	10.4975	8.86587e-26	9.69484e-24
PLEKHO1	3232.3	0.812239	0.102248	7.94379	1.96096e-15	9.22837e-14
FCGR2A	3035.12	0.967604	0.0943535	10.2551	1.12262e-24	1.13431e-22
SERPINA5	349.121	-0.817354	0.260677	-3.1355	0.0017156	0.0118389
MT1E	3030.78	0.681263	0.22936	2.97028	0.00297527	0.0184945
LBP	1317.61	1.74293	0.384132	4.53732	5.69737e-06	8.73462e-05
CALB1	49.7947	-1.37264	0.210202	-6.53008	6.57329e-11	2.13038e-09
SLC27A2	2393.13	-0.525338	0.197387	-2.66147	0.00778008	0.0393394
MTSS1	2695.43	-0.541302	0.109774	-4.93106	8.17866e-07	1.49585e-05
TCIRG1	3052.38	0.54172	0.0966665	5.60401	2.0945e-08	5.04947e-07
PRKAG2	2724.21	-0.55153	0.107401	-5.13523	2.81799e-07	5.65336e-06
FRK	2281.53	-0.544054	0.0988654	-5.50297	3.73438e-08	8.63916e-07
MAGI1	2392.35	-0.616096	0.117271	-5.25358	1.49168e-07	3.13711e-06
AHCYL2	2628.48	-0.509526	0.149126	-3.41675	0.000633743	0.00522626
CIITA	2780.62	1.22502	0.102156	11.9916	3.93091e-33	7.86659e-31
ARNT2	1973.83	-0.652119	0.158684	-4.10954	3.9645e-05	0.000483508
FCER1G	3107.17	1.29234	0.0942388	13.7135	8.43483e-43	4.82953e-40
AKNA	2814.9	0.955847	0.0772125	12.3794	3.37738e-35	7.77835e-33
ATP2A3	2506.54	0.534256	0.106809	5.00196	5.67493e-07	1.07811e-05
LCP2	2893.38	1.07159	0.078491	13.6524	1.95353e-42	1.07379e-39
SLC16A7	1562.39	-1.29447	0.189153	-6.8435	7.72826e-12	2.71378e-10
IFITM1	2600.08	0.52403	0.117645	4.45433	8.41537e-06	0.000123416
PTH1R	1300.89	-0.727695	0.190661	-3.8167	0.000135246	0.00140761
PAQR5	1934.64	-0.501638	0.124469	-4.03023	5.57212e-05	0.000649267
HLA-DRB6	3030	1.34752	0.126494	10.6528	1.69163e-26	1.98118e-24
ABAT	1358.41	-0.597829	0.135405	-4.41512	1.00956e-05	0.000144662
SNTA1	2791.66	-0.634013	0.1198	-5.29224	1.20826e-07	2.57285e-06
LGALS9	2907.26	0.940315	0.0965834	9.73579	2.12169e-22	1.80344e-20
AQP6	212.347	-4.81329	0.355207	-13.5507	7.85292e-42	4.04671e-39
SEPTIN6	2361.03	0.51043	0.0790263	6.45899	1.05403e-10	3.33481e-09
ALOX5	2863.39	0.893261	0.138878	6.43196	1.25969e-10	3.92821e-09
CHST11	2764.84	0.586753	0.0995546	5.89378	3.77462e-09	9.97491e-08
CCNB1IP1	2356.8	-0.502168	0.0957693	-5.24352	1.57541e-07	3.29845e-06
SLC22A8	252.51	-2.65672	0.343183	-7.7414	9.83242e-15	4.38681e-13
RCSD1	2480.23	0.653944	0.0847401	7.71705	1.19049e-14	5.26585e-13
ARHGAP45	2561.81	0.889767	0.0821024	10.8373	2.29172e-27	2.92496e-25
FCGBP	1971.37	0.835334	0.199784	4.18119	2.89992e-05	0.000367844
PHGDH	1920.39	-0.600201	0.170659	-3.51696	0.000436525	0.00381994
TBC1D14	2171.19	-0.521716	0.165254	-3.15705	0.00159374	0.01117
DENND2D	2563.4	0.536313	0.0874894	6.13004	8.78565e-10	2.49269e-08
STK17B	2545.19	0.629986	0.0913375	6.89733	5.29875e-12	1.89784e-10
SMOC2	2107.32	0.637485	0.184692	3.4516	0.000557264	0.00469608
MICAL1	2678.55	0.504233	0.0944835	5.33673	9.46388e-08	2.05992e-06
THSD7A	1879.99	-0.8818	0.16971	-5.19593	2.03696e-07	4.20078e-06
PDE1A	1269.9	-0.533641	0.179363	-2.9752	0.00292794	0.0182608
AKR1C1	2206.12	-1.06394	0.190705	-5.57901	2.41897e-08	5.78434e-07
LAIR1	2685.9	1.26838	0.0926745	13.6864	1.22378e-42	6.91073e-40
KLK1	311.817	-3.00893	0.423864	-7.09881	1.25837e-12	4.7593e-11
CD82	2004.92	0.531257	0.143847	3.69322	0.000221435	0.00214691
SLC15A3	2591.82	1.04815	0.0905831	11.5712	5.76849e-31	9.62777e-29
ALDH5A1	2068.64	-0.526647	0.0979949	-5.37422	7.69131e-08	1.69287e-06
TMEM130	2201.71	0.726687	0.268634	2.70512	0.00682801	0.0356129
LGALS4	2328.27	0.971835	0.34851	2.78854	0.00529457	0.0291413
EPB41L5	1754.55	-0.614257	0.0932613	-6.5864	4.50619e-11	1.48733e-09
CDCP1	2597.94	0.561935	0.205936	2.72869	0.0063587	0.0336892
CLCNKA	132.502	-2.22153	0.261061	-8.50964	1.74471e-17	9.71968e-16
FN3K	2247.88	-0.552929	0.124234	-4.45071	8.55852e-06	0.000125232
RAC2	2706.76	1.3196	0.105737	12.4801	9.58897e-36	2.33909e-33
ITGA4	2405.57	0.667728	0.107827	6.19261	5.91774e-10	1.70959e-08
IGKV4-1	2331.72	2.26491	0.254557	8.89746	5.71381e-19	3.57438e-17
STAT5A	2327.75	0.611303	0.0750703	8.14306	3.854e-16	1.9235e-14
DPEP1	501.523	-1.64003	0.248276	-6.60567	3.9572e-11	1.31033e-09
KIT	1109.54	-0.85998	0.172164	-4.99511	5.88026e-07	1.11396e-05
STEAP3	2881.78	0.835382	0.217272	3.84486	0.00012062	0.00127305
DCXR	1613.28	-0.507376	0.122699	-4.13514	3.54734e-05	0.000439934
MAP4K3	2105.31	-0.547859	0.0848721	-6.45511	1.08138e-10	3.41347e-09
RGS2	2075.08	0.906274	0.133256	6.801	1.03898e-11	3.61146e-10
TSPAN7	2150.72	-0.715728	0.165166	-4.33338	1.46835e-05	0.000202654
PTK2B	2108.48	0.525193	0.0770809	6.81354	9.52264e-12	3.31563e-10
SLA	2392.91	1.2347	0.093741	13.1714	1.28156e-39	4.8919e-37
ABO	1687.13	-0.726193	0.204407	-3.55268	0.000381323	0.0034174
VSIG4	2377.58	1.29627	0.141664	9.15026	5.67992e-20	3.85332e-18
NPL	2304.81	0.606462	0.143199	4.23511	2.28442e-05	0.000298582
THEMIS2	2354.98	0.929106	0.0892857	10.406	2.32835e-25	2.47387e-23
RIN3	2361.29	0.509232	0.0770618	6.6081	3.89275e-11	1.29002e-09
COL4A4	1465.56	-0.845841	0.141768	-5.96636	2.42604e-09	6.5885e-08
DPYD	2136.5	0.500724	0.0946283	5.29149	1.21326e-07	2.58083e-06
ITGAL	2397.52	1.42612	0.097561	14.6178	2.16402e-48	2.62387e-45
ARHGAP30	2293.35	1.22859	0.0846579	14.5124	1.01191e-47	1.09779e-44
APOC1	2935.58	0.963548	0.192693	5.00044	5.72005e-07	1.08618e-05
DOCK2	2309.97	1.32271	0.106198	12.4552	1.31096e-35	3.1605e-33
PLEK	2423.87	1.34788	0.106744	12.6272	1.49513e-36	4.02853e-34
TAP2	2266.73	0.569478	0.0752619	7.56662	3.83072e-14	1.62806e-12
AIF1	2330.01	1.24994	0.0824213	15.1653	6.00198e-52	1.30227e-48
FPR3	2259.38	1.10164	0.122306	9.00727	2.11252e-19	1.35652e-17
PROM2	561.162	-0.936441	0.268028	-3.49381	0.000476175	0.00411969
CXCL10	2373.34	1.71577	0.164023	10.4606	1.31092e-25	1.41473e-23
TRAC	2448.35	1.83049	0.118922	15.3923	1.84291e-53	5.4267e-50
CELF2	2333.07	0.633481	0.107151	5.91204	3.37905e-09	8.99879e-08
USP2	1600.73	-1.14836	0.182512	-6.29195	3.13492e-10	9.31104e-09
PLCL1	1334.18	-1.05347	0.150496	-6.99998	2.56e-12	9.44815e-11
CD8A	2467.44	2.06614	0.156597	13.194	9.50342e-40	3.69602e-37
KCNAB2	2028.8	0.753056	0.100408	7.49996	6.38368e-14	2.65826e-12
SPX	2140.94	-1.21992	0.220797	-5.52505	3.29383e-08	7.68032e-07
MYO1F	2350.46	1.20657	0.0843609	14.3025	2.11e-46	1.97693e-43
TMC6	2127.29	0.689035	0.0871593	7.90547	2.66933e-15	1.24766e-13
ATP6V0D2	153.69	-2.29539	0.322106	-7.1262	1.03177e-12	3.92748e-11
OLFML3	2185.68	0.605402	0.131504	4.60369	4.15065e-06	6.55846e-05
NUP210	2044	0.545675	0.0994563	5.48658	4.09795e-08	9.40636e-07
FREM2	1499.53	-0.55639	0.200354	-2.77703	0.00548576	0.0300094
CABLES1	1843.94	-0.520841	0.10275	-5.06902	3.99864e-07	7.77932e-06
ARHGAP4	2237.39	0.676576	0.107028	6.32151	2.59014e-10	7.75444e-09
ST3GAL4	1930.81	-1.14607	0.154286	-7.42821	1.10074e-13	4.49285e-12
SERPINB9	2085.26	0.510777	0.0858231	5.95151	2.65673e-09	7.17248e-08
SCNN1G	126.532	-1.88313	0.342795	-5.49347	3.94121e-08	9.07182e-07
PALD1	2019.82	0.516552	0.0919213	5.6195	1.91509e-08	4.6523e-07
IGLV2-14	2398.84	2.72902	0.268455	10.1657	2.82158e-24	2.78944e-22
ZNRF3	1651.83	-0.568307	0.0896561	-6.33874	2.31645e-10	6.9654e-09
FXYD4	23.4704	-2.76077	0.378105	-7.3016	2.84365e-13	1.12396e-11
TMEM52B	254.554	-1.30501	0.226139	-5.77082	7.88868e-09	2.00996e-07
SST	662.928	-1.1222	0.377672	-2.97136	0.00296487	0.018441
GNB4	2049.93	0.634722	0.0933392	6.80017	1.04498e-11	3.62926e-10
SOX6	1698.81	-0.587923	0.145601	-4.0379	5.39326e-05	0.00063146
LSP1	2300.81	1.04441	0.113515	9.20056	3.56097e-20	2.4714e-18
DSE	1912.08	0.557586	0.100521	5.54698	2.90642e-08	6.83888e-07
LAMB3	1629.28	1.02133	0.208647	4.89501	9.82995e-07	1.77075e-05
IL18BP	2039.65	0.908401	0.0828339	10.9665	5.53524e-28	7.4572e-26
TRANK1	1955.4	0.584645	0.0866231	6.7493	1.4856e-11	5.09515e-10
PIK3CD	1972.09	0.733438	0.0749061	9.79142	1.22558e-22	1.05921e-20
GMFG	2140.98	0.714052	0.0945918	7.54877	4.3939e-14	1.85783e-12
ITGAX	2272.8	1.08631	0.122859	8.8419	9.41058e-19	5.7645e-17
IGKV1-5	1740.84	2.20644	0.251654	8.76775	1.82272e-18	1.09376e-16
CD84	2061.95	1.39844	0.124631	11.2207	3.22697e-29	4.76816e-27
IL17RB	1981.68	0.514711	0.193091	2.66564	0.00768429	0.0389601
HLA-G	2417.86	1.76462	0.204142	8.64409	5.42362e-18	3.12712e-16
KCNJ3	1649.12	-0.566445	0.187035	-3.02855	0.00245734	0.0157966
GPAT3	1072.45	-1.314	0.181287	-7.2482	4.22344e-13	1.64878e-11
CNN1	1642.17	0.562115	0.175775	3.19792	0.00138423	0.00996766
DNM1	1880.07	-0.77732	0.15601	-4.9825	6.27694e-07	1.17835e-05
GBP5	2065.6	2.20804	0.141254	15.6316	4.43311e-55	1.66141e-51
IGLV3-19	1332.59	2.89924	0.270547	10.7162	8.54478e-27	1.03e-24
GPSM3	2053.36	1.00479	0.0760321	13.2154	7.15413e-40	2.83585e-37
CDS1	1456.33	-0.537099	0.128947	-4.16527	3.10985e-05	0.000391103
SPI1	2067.86	1.25076	0.0897747	13.9323	4.03389e-44	2.72618e-41
SHROOM3	1331.65	-0.558398	0.175843	-3.17555	0.00149553	0.0106098
SLC26A7	180.104	-2.70324	0.25058	-10.7879	3.9253e-27	4.90365e-25
FHOD3	1452.06	-0.527196	0.123253	-4.27736	1.89125e-05	0.00025284
IGLV2-23	1659.88	2.56967	0.266529	9.64124	5.35379e-22	4.42304e-20
XPNPEP2	218.528	-0.738125	0.263312	-2.80323	0.00505929	0.028147
ACSL5	1859.65	0.602267	0.0997192	6.03963	1.54467e-09	4.27662e-08
IGLV3-1	1536.21	2.44204	0.276201	8.84153	9.44169e-19	5.77498e-17
COBL	1465.58	-0.513914	0.145679	-3.52772	0.000419154	0.00368942
ITGB6	980.253	0.719799	0.205553	3.50176	0.000462191	0.00401089
PRODH2	1218.35	-0.745526	0.224821	-3.31609	0.000912862	0.00708474
MYH14	1231.57	-0.740774	0.228016	-3.24878	0.00115901	0.00861371
SELPLG	1948.14	1.10947	0.0803629	13.8057	2.35405e-43	1.44845e-40
RASSF5	1884.33	1.11204	0.0865729	12.8451	9.16586e-38	2.7784e-35
IL7R	1696.61	1.1879	0.138529	8.57512	9.8986e-18	5.62855e-16
JAK3	2026.1	0.948588	0.127551	7.43691	1.03067e-13	4.22361e-12
C1orf162	1928.81	1.22281	0.0916343	13.3445	1.27577e-40	5.65524e-38
ARHGAP25	1819	0.593395	0.0769228	7.71417	1.21774e-14	5.37487e-13
CLDN8	75.6014	-3.89295	0.513027	-7.58819	3.244e-14	1.39161e-12
TLR2	1861.53	1.03294	0.0922748	11.1941	4.3565e-29	6.34617e-27
ISLR	1496.81	1.31223	0.231188	5.67606	1.37836e-08	3.4087e-07
STAC2	690.981	-2.45431	0.356412	-6.88614	5.73258e-12	2.04788e-10
EPSTI1	1727.77	0.727119	0.101999	7.12871	1.01311e-12	3.86002e-11
TBXAS1	1880.44	0.888037	0.0707109	12.5587	3.56198e-36	9.17766e-34
CASP1	1789.56	0.796957	0.0754628	10.5609	4.52193e-26	5.12133e-24
HGF	1298.8	0.715366	0.177264	4.0356	5.4462e-05	0.000636935
CYSLTR2	1574.41	1.52688	0.271686	5.62003	1.90921e-08	4.64075e-07
CD3E	1892.59	1.74105	0.122402	14.2241	6.49478e-46	5.46423e-43
LAMA1	1605.96	-0.551746	0.155	-3.55965	0.000371347	0.0033418
IRF8	1753.99	0.883447	0.116868	7.55933	4.0515e-14	1.72011e-12
IRS1	1384.96	-0.55226	0.148054	-3.73013	0.00019138	0.00188702
FERMT3	1826.35	1.25929	0.0836373	15.0566	3.12595e-51	5.85761e-48
PLXNC1	1757.17	0.943855	0.103098	9.1549	5.44103e-20	3.70143e-18
MGAT3	1608.12	0.670928	0.176146	3.80893	0.000139569	0.00144525
MLXIPL	1567.4	-0.75285	0.185806	-4.05181	5.08239e-05	0.000600177
APOBEC3G	1789.15	0.981262	0.0997051	9.84164	7.44839e-23	6.58927e-21
PSAT1	1283.17	-1.04952	0.239183	-4.38793	1.14433e-05	0.000162225
PIM2	1793.93	1.1121	0.119926	9.27326	1.80545e-20	1.29443e-18
PANK1	1338.66	-0.513798	0.149403	-3.439	0.000583859	0.00487535
HLA-DQB2	1874.32	1.49529	0.157187	9.5128	1.85598e-21	1.46994e-19
EHF	162.6	-0.797688	0.262343	-3.04063	0.00236087	0.0152957
NKG7	1923.05	1.64459	0.141463	11.6256	3.05609e-31	5.22769e-29
NFATC2	1635.58	0.790412	0.0859416	9.19708	3.67807e-20	2.54838e-18
CGN	848.755	-0.53656	0.174505	-3.07475	0.00210677	0.0139498
FMNL1	1748.73	1.07857	0.0857615	12.5764	2.84646e-36	7.42691e-34
IL2RB	1752.81	1.1804	0.11128	10.6075	2.75058e-26	3.13239e-24
KIAA1549	1354.29	-0.515983	0.0943151	-5.47084	4.47907e-08	1.02129e-06
C5AR1	1623.77	0.861112	0.112204	7.67452	1.6604e-14	7.25876e-13
C3AR1	1651.36	1.06153	0.107356	9.88797	4.69445e-23	4.21631e-21
ABI3	1535.74	0.601217	0.078142	7.6939	1.42714e-14	6.25225e-13
NR3C2	1055.3	-0.731205	0.156359	-4.67645	2.91879e-06	4.76355e-05
ERP27	211.949	-0.775788	0.166285	-4.66541	3.08007e-06	5.00496e-05
TMPRSS2	129.425	-1.42708	0.265319	-5.37874	7.50084e-08	1.65448e-06
SEMA4A	1072.67	1.0036	0.0903299	11.1104	1.11655e-28	1.59272e-26
PCDH10	1427.34	-0.925546	0.242635	-3.81456	0.000136425	0.00141773
CHI3L1	1712.12	1.03187	0.233054	4.42758	9.52981e-06	0.000137414
ZNF385A	1797.81	0.683248	0.116067	5.88668	3.94035e-09	1.03929e-07
ESRRG	879.188	-1.19011	0.227611	-5.22871	1.70699e-07	3.54869e-06
IGLV3-21	1403.27	2.64779	0.275139	9.62348	6.36396e-22	5.21331e-20
BDKRB2	992.147	-0.551863	0.192979	-2.8597	0.00424042	0.024504
RAB40B	1415.64	-0.9615	0.117583	-8.1772	2.90509e-16	1.47309e-14
ITGAM	1513.79	0.948467	0.0943584	10.0517	9.02522e-24	8.61261e-22
MBOAT2	1130.99	-0.563953	0.0989572	-5.69896	1.20539e-08	3.00619e-07
NBEA	1287.15	-0.569594	0.125136	-4.55181	5.3186e-06	8.22428e-05
CYTH4	1612.6	1.13876	0.0822985	13.8369	1.52591e-43	9.82902e-41
GPHN	1276.42	-1.00628	0.122397	-8.22138	2.01171e-16	1.03279e-14
CMKLR1	1458.55	0.835633	0.116619	7.16547	7.75208e-13	2.97837e-11
ANKRD44	1441.5	0.633225	0.0776703	8.15272	3.55814e-16	1.78448e-14
PRLR	1287.38	-1.60526	0.214342	-7.48923	6.92795e-14	2.87329e-12
ADGRF1	216.946	-1.80687	0.343951	-5.25327	1.49425e-07	3.13967e-06
IGKV3-11	1431.63	2.46233	0.27119	9.07972	1.08855e-19	7.14577e-18
IKZF1	1555.66	1.28452	0.0948895	13.537	9.46296e-42	4.79357e-39
LZTS3	1025.07	-0.726414	0.140944	-5.15393	2.55078e-07	5.18009e-06
TRBC2	1736.72	1.81009	0.138442	13.0747	4.59279e-39	1.63222e-36
PADI2	814.667	0.940995	0.145162	6.48239	9.02804e-11	2.88066e-09
CD37	1638.38	1.29912	0.0822975	15.7857	3.90413e-56	1.78831e-52
PPM1H	1107.25	-0.567111	0.164118	-3.45551	0.000549252	0.00464385
PRF1	1569.51	1.03478	0.118601	8.72486	2.66504e-18	1.56952e-16
HCK	1578.55	1.12826	0.0845593	13.3429	1.30363e-40	5.71723e-38
TSPAN5	1181.29	-0.883991	0.159926	-5.52751	3.24806e-08	7.59078e-07
GULP1	1465.47	-1.28397	0.165741	-7.74683	9.4212e-15	4.21704e-13
SUCNR1	998.486	-0.555235	0.191466	-2.89992	0.00373261	0.0222269
TMEM174	1005.79	-0.880521	0.302082	-2.91484	0.00355874	0.0213862
BAIAP2L2	1551.51	-0.518634	0.167321	-3.09965	0.00193752	0.0130556
COL4A3	1007.86	-0.793347	0.154583	-5.13218	2.86402e-07	5.73708e-06
PLCB2	1521.44	1.15381	0.102516	11.255	2.18921e-29	3.25813e-27
SERPINA6	1330.32	-0.992106	0.227541	-4.36012	1.2999e-05	0.000181656
PPM1M	1461.47	0.531615	0.061157	8.69263	3.54156e-18	2.06216e-16
CASR	174.063	-0.786906	0.291341	-2.70098	0.00691353	0.0359498
SIGLEC1	1540.61	1.25728	0.124994	10.0588	8.40358e-24	8.05669e-22
RUNX3	1577.98	1.0961	0.113091	9.69217	3.25542e-22	2.7501e-20
MYO7B	1215.95	-0.837213	0.185292	-4.51834	6.23259e-06	9.47236e-05
CIPC	1216.95	-0.536995	0.120039	-4.47352	7.69438e-06	0.000113937
PTAFR	1446.69	1.30217	0.107377	12.1271	7.58533e-34	1.57138e-31
IGHV3-23	1230.29	2.5183	0.246538	10.2146	1.70516e-24	1.7062e-22
SYNGR1	1086.85	-0.534681	0.135233	-3.95376	7.69326e-05	0.000862302
MS4A4A	1435.54	1.01331	0.113979	8.8903	6.09445e-19	3.80243e-17
EMB	1480.97	0.922402	0.104512	8.82578	1.08704e-18	6.63899e-17
IL1R2	879.616	0.89272	0.260757	3.42356	0.00061806	0.00511842
ARG2	889.783	-0.61253	0.222254	-2.75599	0.00585153	0.0315745
LILRB4	1570.6	1.57191	0.118154	13.3039	2.19826e-40	9.3426e-38
FOLR2	1380.75	0.853126	0.129629	6.58129	4.66391e-11	1.53203e-09
TRHDE	1223.97	-0.639855	0.215529	-2.96876	0.00299003	0.0185617
CX3CR1	1366.54	0.739165	0.159304	4.63996	3.48481e-06	5.59391e-05
PHYHIPL	1226.5	-0.731894	0.206518	-3.54396	0.000394159	0.0035132
SFMBT2	1342.01	0.732437	0.0877148	8.35022	6.81383e-17	3.63389e-15
ARHGAP6	1227.59	-0.583376	0.111371	-5.23815	1.62198e-07	3.38219e-06
PRRG1	1094.9	-0.506219	0.0954517	-5.3034	1.13664e-07	2.43925e-06
LPXN	1446.85	0.878794	0.0669938	13.1175	2.613e-39	9.44919e-37
PLAUR	1557.94	0.590083	0.1549	3.80944	0.000139282	0.00144305
TUB	1136.02	-0.701794	0.15355	-4.57045	4.86666e-06	7.56802e-05
PTPN21	1140.84	-0.58836	0.0867148	-6.78501	1.16081e-11	4.01125e-10
SIM1	682.474	-0.798252	0.304243	-2.62373	0.00869722	0.0428315
SLC9A9	1473.91	0.811113	0.124775	6.50062	7.99891e-11	2.57148e-09
TREM2	1653.19	1.30023	0.131133	9.91536	3.56961e-23	3.24851e-21
NFE2L3	1425.38	0.562645	0.117949	4.77023	1.84014e-06	3.13859e-05
SLC1A3	1405.47	1.1404	0.133471	8.54419	1.29443e-17	7.32e-16
PKLR	1158.9	-0.624294	0.241762	-2.58227	0.0098153	0.0471489
OLR1	1392.45	1.02386	0.145409	7.04124	1.9054e-12	7.1086e-11
RASGRP1	1243.98	0.645603	0.125496	5.14439	2.68387e-07	5.421e-06
CD2	1494.05	1.78083	0.123549	14.4139	4.23009e-47	4.2533e-44
SLIT2	1154.64	-1.23333	0.213672	-5.77209	7.82921e-09	1.99604e-07
EMILIN2	1391.67	0.638001	0.100163	6.36963	1.8948e-10	5.75632e-09
IL17RD	1106.96	-0.981448	0.141426	-6.93967	3.93024e-12	1.42753e-10
FOXI1	173.237	-3.1436	0.565021	-5.56369	2.6413e-08	6.2615e-07
GRAMD1C	1079.71	-0.629084	0.128621	-4.89099	1.00332e-06	1.80382e-05
AOAH	1372.84	1.2594	0.0993501	12.6763	7.99877e-37	2.18377e-34
ETNK2	956.181	-0.577709	0.151605	-3.81062	0.00013862	0.00143763
SGK2	1127.59	-0.863233	0.149283	-5.78254	7.35826e-09	1.88179e-07
ADAP2	1372.24	0.68733	0.072028	9.54253	1.39388e-21	1.11362e-19
ATP7B	1201.24	-0.548421	0.102599	-5.34526	9.02858e-08	1.97037e-06
GRB7	1071.43	-0.504102	0.119984	-4.20142	2.65251e-05	0.000340441
TRAF1	1299.28	0.666543	0.0987227	6.75167	1.46152e-11	5.01676e-10
GLIPR2	1402.43	0.663086	0.088429	7.49852	6.4544e-14	2.68229e-12
HAGLR	1054.51	-0.641671	0.149736	-4.28535	1.82452e-05	0.000245163
TENT5C	1093.82	0.806348	0.135449	5.95313	2.63066e-09	7.1114e-08
BCKDHB	1061.73	-0.570616	0.101275	-5.63433	1.75737e-08	4.27671e-07
MMP9	1242.24	0.904418	0.242306	3.73255	0.000189551	0.00187212
CD300A	1360.7	1.07791	0.111935	9.62982	5.98333e-22	4.92341e-20
ANXA13	1341.95	-0.809882	0.233368	-3.4704	0.000519678	0.00443831
LIMD2	1454.15	1.0835	0.117072	9.25498	2.14266e-20	1.52558e-18
RGS10	1382.25	1.0144	0.0904089	11.2201	3.24949e-29	4.78429e-27
TM7SF2	1172.45	-0.570117	0.143711	-3.96712	7.27476e-05	0.000820975
SLC10A2	1254.29	-1.19632	0.279019	-4.2876	1.80613e-05	0.000243167
ADAM28	1318.39	0.716544	0.112339	6.37844	1.78904e-10	5.45513e-09
S100A9	1473.87	0.884551	0.161018	5.49349	3.94066e-08	9.07182e-07
TBC1D24	1066.76	-0.613998	0.101828	-6.02976	1.64207e-09	4.52806e-08
SASH3	1313.71	1.3621	0.0832302	16.3654	3.3766e-60	2.32001e-56
CLSTN2	500.969	-0.604284	0.197638	-3.05753	0.00223173	0.0146292
C2	1540.99	1.16866	0.192499	6.07096	1.27149e-09	3.55372e-08
IL16	1253.1	1.06075	0.0794036	13.359	1.05023e-40	4.70607e-38
MARCHF1	1275.01	0.982543	0.116241	8.45267	2.84721e-17	1.56711e-15
INPP5J	180.259	-1.51446	0.199616	-7.58685	3.27772e-14	1.40316e-12
SEMA6D	572.85	-0.778489	0.1469	-5.29945	1.16151e-07	2.48357e-06
CHST9	1027.45	-0.597365	0.229874	-2.59866	0.00935875	0.0454086
BASP1	1373.89	0.636808	0.169368	3.75992	0.000169971	0.00171029
SECTM1	1263.95	1.15869	0.121356	9.54791	1.32333e-21	1.06137e-19
EVI2B	1346.93	1.12634	0.0946621	11.8986	1.20385e-32	2.30831e-30
SPN	1292.85	1.3251	0.107165	12.365	4.04069e-35	9.2543e-33
AVPR1A	1161.35	-0.707975	0.217765	-3.25109	0.00114964	0.00856875
IGHV4-39	1243.03	3.31205	0.282462	11.7257	9.41621e-32	1.68045e-29
SLAMF7	1356.09	2.02935	0.123766	16.3966	2.0223e-60	1.66739e-56
SHISA3	530.728	-0.757229	0.235564	-3.21453	0.00130657	0.00952154
PAIP2B	971.973	-0.935536	0.145941	-6.41038	1.45157e-10	4.48584e-09
TRAF5	1195.41	0.589771	0.0971389	6.07142	1.26784e-09	3.5459e-08
LDHD	815.57	-1.222	0.178057	-6.863	6.7427e-12	2.37986e-10
TRPV2	1266.8	0.676321	0.0793142	8.52712	1.50038e-17	8.39256e-16
CAB39L	858.076	-0.501515	0.0969042	-5.17536	2.27468e-07	4.66071e-06
IGHV3-30	647.764	2.27971	0.277876	8.20405	2.32414e-16	1.18433e-14
CCR5	1271.72	1.7848	0.120581	14.8017	1.42825e-49	2.10284e-46
THRB	824.941	-0.616702	0.147007	-4.19504	2.72826e-05	0.00034832
GMIP	1280.26	0.867639	0.0735272	11.8002	3.89179e-32	7.13063e-30
MAPRE3	1298.01	-0.55376	0.113745	-4.86845	1.12478e-06	2.00993e-05
PVALB	155.113	-1.71647	0.393442	-4.3627	1.28468e-05	0.000179772
IGLV1-44	1492.31	3.10541	0.275752	11.2616	2.03108e-29	3.04477e-27
GRK3	1135.56	0.561771	0.0679428	8.26829	1.35895e-16	7.09151e-15
SLC37A2	1249.43	1.1339	0.111355	10.1828	2.36744e-24	2.36314e-22
ZNF697	1003.02	-0.565575	0.0981515	-5.76227	8.29913e-09	2.10672e-07
IL15RA	1175.57	0.600886	0.0939606	6.39508	1.60464e-10	4.92564e-09
SH2D4A	981.39	-0.638592	0.118699	-5.37991	7.45223e-08	1.64464e-06
MYO5C	905.249	-0.510831	0.0902805	-5.65826	1.52914e-08	3.76127e-07
CASP14	5.15915	1.5889	0.49973	3.17952	0.00147521	0.0105108
RNASE6	1222.51	1.04134	0.0943509	11.0369	2.53597e-28	3.52005e-26
KLF15	1075.33	-0.782926	0.184101	-4.2527	2.11206e-05	0.000278445
ABTB2	855.538	-0.746666	0.14513	-5.14483	2.67766e-07	5.41115e-06
KCTD1	801.14	-0.649252	0.127744	-5.08245	3.72598e-07	7.29708e-06
NCF2	1244.93	1.07777	0.0933302	11.5479	7.5642e-31	1.24237e-28
RGN	929.618	-0.541151	0.125665	-4.3063	1.66004e-05	0.00022571
GGTA1	1189.73	0.717028	0.0956459	7.4967	6.54462e-14	2.71704e-12
GABRB3	1002.07	-0.989759	0.213534	-4.63514	3.56696e-06	5.70395e-05
IGHV5-51	1031.06	2.46222	0.268201	9.18049	4.29136e-20	2.94361e-18
GC	459.496	1.04152	0.380707	2.73575	0.00622382	0.0331142
GAS7	1128.63	1.14779	0.105279	10.9024	1.12251e-27	1.46906e-25
IGSF6	1237.4	1.15268	0.102039	11.2964	1.36657e-29	2.07121e-27
IGKV3-15	957.815	2.19784	0.281152	7.81727	5.3982e-15	2.46719e-13
CSF3R	1297.48	1.34286	0.116904	11.4869	1.53538e-30	2.4725e-28
FGR	1209.67	0.932298	0.0985172	9.4633	2.98373e-21	2.32522e-19
SAMD5	972.908	-0.592543	0.115597	-5.12595	2.96047e-07	5.91593e-06
PHKA1	1148.56	-0.541251	0.143543	-3.77065	0.00016282	0.00165204
ACKR1	1076.29	0.546107	0.177379	3.07875	0.00207871	0.0138173
TMEM30B	284.056	-0.600134	0.180002	-3.33404	0.000855947	0.00671666
PSMB10	1166.42	0.778204	0.0895537	8.68981	3.63059e-18	2.11102e-16
TMC8	1169.09	1.31316	0.103343	12.7068	5.42018e-37	1.49964e-34
ADAM19	1134.07	0.530387	0.135556	3.91266	9.12832e-05	0.000998447
DUSP9	54.6164	-1.03189	0.300195	-3.4374	0.000587331	0.00490037
SLC19A2	1083.91	-1.00075	0.166719	-6.00266	1.94117e-09	5.32078e-08
IKZF3	1135.26	1.64018	0.127417	12.8726	6.42239e-38	2.00578e-35
JAML	1138.12	1.12318	0.0904339	12.4198	2.03946e-35	4.77709e-33
TACC3	1178.88	0.520181	0.104728	4.96698	6.80029e-07	1.26737e-05
KLHL13	726.324	-0.535929	0.126795	-4.22673	2.37111e-05	0.000308162
IGHV1-18	1217.15	2.92378	0.281859	10.3732	3.28439e-25	3.45406e-23
LRRC25	1115.54	0.59256	0.141147	4.19818	2.69073e-05	0.000344587
TPD52L1	854.672	-0.512442	0.157191	-3.25999	0.00111415	0.00836009
CFTR	107.154	-0.973897	0.203277	-4.79098	1.6597e-06	2.85922e-05
DUSP4	1081.29	1.22765	0.113934	10.775	4.51718e-27	5.57548e-25
CRYM	901.911	-0.568324	0.175161	-3.24457	0.00117626	0.00872933
KCNJ5	779.289	0.889399	0.156289	5.69073	1.265e-08	3.14534e-07
FZD7	948.094	-0.5227	0.137496	-3.80156	0.000143786	0.00148189
PIK3R5	1118.03	0.841641	0.102141	8.23998	1.7224e-16	8.92033e-15
GAL3ST4	1119.2	1.14617	0.109265	10.4898	9.62236e-26	1.04665e-23
HBA2	1085.99	0.555664	0.210039	2.64552	0.00815646	0.0407231
DGKA	1055.64	0.735327	0.105528	6.96805	3.21372e-12	1.17556e-10
WAS	1143.54	1.31165	0.0847495	15.4768	4.9763e-54	1.70957e-50
PIK3CG	1065.32	0.988328	0.0918477	10.7605	5.2879e-27	6.46866e-25
PLEKHH1	924.517	-0.696597	0.123421	-5.64406	1.66083e-08	4.06097e-07
CD86	1098.49	1.26788	0.0970431	13.0651	5.21315e-39	1.82129e-36
COL4A5	564.775	-0.631096	0.156094	-4.04304	5.27636e-05	0.000619886
GZMA	1155.74	1.68775	0.127069	13.2822	2.9375e-40	1.22321e-37
MYO1G	1111.07	1.24202	0.11312	10.9796	4.78913e-28	6.5159e-26
LST1	1182.79	1.21636	0.0948104	12.8294	1.12272e-37	3.30601e-35
CHIT1	1133.32	1.24502	0.312839	3.97976	6.89857e-05	0.000784317
CCR1	1095.2	0.967868	0.131708	7.3486	2.00293e-13	7.99329e-12
NEB	1050.01	0.936358	0.266768	3.51001	0.000448096	0.00390627
ESPN	829.09	-0.562059	0.18798	-2.98999	0.00278986	0.017543
ALS2CL	808.57	-0.640625	0.179921	-3.56058	0.000370032	0.00333349
ANKRD9	812.521	-0.510792	0.123677	-4.13005	3.62684e-05	0.000447654
LMNB1	1040.39	0.512831	0.0986295	5.19957	1.99748e-07	4.12556e-06
LINC01127	834.505	1.14001	0.303349	3.75808	0.000171219	0.00171907
RASAL3	1063.74	1.00926	0.0927392	10.8828	1.39205e-27	1.79897e-25
CSF2RB	968.311	0.835915	0.0939448	8.89794	5.68942e-19	3.56453e-17
IGHV3-21	929.521	2.53597	0.271739	9.33236	1.03537e-20	7.56794e-19
BIN2	1053.51	1.06217	0.0718512	14.7829	1.88803e-49	2.68394e-46
SPAG5	1022.44	-0.571754	0.156746	-3.64765	0.000264652	0.00249321
PAPPA2	309.264	-2.00522	0.281464	-7.12427	1.04637e-12	3.9794e-11
CCDC88B	1135.71	1.11258	0.12174	9.13904	6.30102e-20	4.25138e-18
CD52	1143.2	1.41939	0.113601	12.4946	7.99167e-36	1.99671e-33
MNDA	1021.26	1.05505	0.105347	10.015	1.31016e-23	1.23033e-21
CLEC2B	1073.58	0.620605	0.121448	5.11004	3.22086e-07	6.38979e-06
TMEM86A	768.967	0.697248	0.101268	6.88518	5.7713e-12	2.05815e-10
RTP4	1032.76	0.508691	0.11939	4.26075	2.03745e-05	0.000269845
GPR34	1018.16	0.68843	0.138152	4.98313	6.25634e-07	1.17565e-05
LNX1	702.292	-0.550323	0.127293	-4.32328	1.53725e-05	0.000211033
NAPSB	1022.56	1.42845	0.1387	10.2988	7.13296e-25	7.27862e-23
LAT2	1055.42	1.0832	0.0806276	13.4346	3.79006e-41	1.79592e-38
RNF166	989.512	0.566126	0.0692819	8.17134	3.04983e-16	1.54269e-14
PARVG	1051.24	1.29442	0.0888062	14.5758	4.00336e-48	4.5844e-45
MPP7	528.06	-0.965297	0.155827	-6.19467	5.84075e-10	1.6909e-08
CARD11	1111.95	0.839411	0.168215	4.9901	6.03469e-07	1.13858e-05
CCL18	1155.03	1.68212	0.287603	5.84874	4.95297e-09	1.29232e-07
ATP2B2	824.28	-0.814269	0.200699	-4.05717	4.96711e-05	0.000587906
CDKL1	711.448	-0.566588	0.0940621	-6.02355	1.70632e-09	4.69892e-08
PRR5L	926.868	0.739286	0.0912852	8.09864	5.55755e-16	2.73401e-14
FCAMR	927.625	-0.75376	0.26113	-2.88653	0.00389511	0.0229394
SHROOM2	839.788	-0.527498	0.123494	-4.27145	1.94203e-05	0.000259178
CHL1	368.98	-1.07597	0.236809	-4.54362	5.52955e-06	8.51853e-05
CPAMD8	454.88	-0.646707	0.146298	-4.42049	9.84776e-06	0.000141602
GIMAP2	944.723	0.813169	0.0891859	9.11769	7.67457e-20	5.10297e-18
CADM4	754.481	-0.618524	0.194219	-3.18468	0.00144915	0.0103466
TMEM252	897.65	-1.14793	0.237856	-4.82616	1.39191e-06	2.43451e-05
IL4I1	1115.66	0.642214	0.152081	4.22285	2.4123e-05	0.000312432
PDP2	704.639	-0.5202	0.084543	-6.15309	7.59891e-10	2.16792e-08
CMTM7	986.478	0.533921	0.0837306	6.37666	1.80994e-10	5.51477e-09
ACAP1	1002.52	1.01572	0.108198	9.38758	6.13933e-21	4.6185e-19
FMO3	868.222	0.639092	0.17925	3.56537	0.000363338	0.00328334
LIPG	648.839	-0.685413	0.187285	-3.65974	0.000252469	0.00239706
LCK	952.989	1.5952	0.106571	14.9684	1.18213e-50	2.11884e-47
MX2	952.327	0.673597	0.106856	6.30376	2.90513e-10	8.65345e-09
TMEM255A	636.158	-0.648496	0.245245	-2.64428	0.00818656	0.0408403
NFAM1	973.586	0.976846	0.0916362	10.66	1.56518e-26	1.84356e-24
DDIT3	1032.67	-0.555084	0.134566	-4.12501	3.70722e-05	0.000456618
CYTIP	983.247	0.949988	0.104916	9.05473	1.36908e-19	8.93045e-18
PDE1C	814.141	-0.729561	0.167105	-4.3659	1.26603e-05	0.000177495
TNFSF13B	1067.46	1.26217	0.126449	9.98165	1.83397e-23	1.69519e-21
CST7	1068.22	1.74509	0.131495	13.2712	3.40313e-40	1.38905e-37
GDF6	917.595	-0.51974	0.202447	-2.56729	0.0102495	0.0486449
CCL4	972.132	1.38252	0.12655	10.9247	8.78343e-28	1.16057e-25
WDFY4	929.635	1.42067	0.113251	12.5444	4.26444e-36	1.07854e-33
C10orf99	668.777	1.83227	0.361905	5.06284	4.13049e-07	8.02826e-06
L2HGDH	694.059	-0.588507	0.108143	-5.44193	5.27073e-08	1.18865e-06
LRG1	1019.11	0.883642	0.223743	3.94935	7.83629e-05	0.00087519
GPR183	937.278	0.913802	0.115863	7.88689	3.09811e-15	1.44153e-13
GRB14	872.421	-1.47007	0.197683	-7.43651	1.03378e-13	4.23213e-12
SDS	940.278	1.09816	0.175488	6.25778	3.90498e-10	1.14742e-08
FAM78A	928.913	1.01233	0.0761764	13.2893	2.67128e-40	1.12371e-37
SFRP4	836.042	0.64908	0.182793	3.5509	0.000383923	0.00343771
RGS19	970.419	0.742212	0.0722552	10.2721	9.41427e-25	9.53571e-23
GGT6	77.2292	-2.31301	0.283211	-8.16709	3.15922e-16	1.59022e-14
IQSEC3	841.502	-0.840701	0.245753	-3.42091	0.000624115	0.00515416
CLEC7A	930.783	1.16402	0.107248	10.8535	1.9188e-27	2.4566e-25
RANBP3L	83.2081	-1.348	0.187934	-7.17272	7.352e-13	2.82994e-11
PIP4P2	872.154	-0.602343	0.104537	-5.76202	8.31135e-09	2.10852e-07
FGD2	916.11	1.17388	0.106794	10.9921	4.17294e-28	5.71527e-26
MAPK8IP1	757.149	-0.589255	0.11727	-5.02478	5.04005e-07	9.65054e-06
TLR1	861.419	0.843424	0.108252	7.79128	6.63355e-15	3.01176e-13
LINC02384	968.188	0.751784	0.222412	3.38014	0.000724484	0.0058186
ANKRD29	975.442	-0.55641	0.127483	-4.3646	1.27358e-05	0.00017834
LILRB1	967.133	1.05351	0.089332	11.7932	4.23351e-32	7.68838e-30
ARHGAP15	925.876	0.802642	0.0835222	9.60992	7.2603e-22	5.90347e-20
HEPACAM2	85.8577	-5.32321	0.39657	-13.4231	4.42627e-41	2.07356e-38
TMEM119	838.735	0.75784	0.185689	4.08122	4.47995e-05	0.000537191
RNU4-2	29.9211	1.21414	0.24627	4.93013	8.21739e-07	1.5016e-05
NPY6R	926.967	-0.502043	0.1953	-2.57063	0.0101515	0.0482694
LILRB2	911.319	1.03961	0.083372	12.4696	1.09429e-35	2.65366e-33
TMEM171	742.499	-0.851844	0.167195	-5.09492	3.48882e-07	6.86851e-06
TRBC1	953.343	1.71332	0.134714	12.7182	4.68696e-37	1.31442e-34
CFD	951.06	0.586232	0.164659	3.56029	0.000370447	0.00333588
EXPH5	686.39	-0.587431	0.141804	-4.14257	3.43439e-05	0.000427097
PRKCB	845.016	1.22005	0.109211	11.1715	5.62029e-29	8.15833e-27
IGLV2-11	992.634	2.75158	0.254459	10.8134	2.97283e-27	3.74786e-25
LINC01187	130.31	-3.59597	0.480206	-7.48839	6.9723e-14	2.88587e-12
CSDC2	724.623	-0.81261	0.286051	-2.84078	0.00450031	0.0256499
NTM	903.054	0.637179	0.208583	3.05481	0.00225205	0.0147285
WNK4	233.175	-0.582977	0.179894	-3.24067	0.00119249	0.00883383
ZNF711	758.332	-0.540248	0.161159	-3.35226	0.000801534	0.00634714
RARRES1	930.737	0.750833	0.235248	3.19167	0.00141452	0.0101503
STUM	743.487	-1.45055	0.23756	-6.10603	1.02139e-09	2.88602e-08
ALOX5AP	929.283	0.940183	0.121272	7.75271	8.9954e-15	4.0352e-13
UNC13D	975.615	1.13631	0.113161	10.0415	1.00109e-23	9.53113e-22
VAV1	905.289	1.32824	0.0842081	15.7733	4.74883e-56	1.9577e-52
P3H3	964.074	-0.653955	0.213329	-3.06547	0.00217326	0.0143122
IGHV4-59	650.778	2.54742	0.257802	9.88129	5.0182e-23	4.48753e-21
HOXB9	410.778	-0.682801	0.246384	-2.77128	0.00558357	0.0304314
ARL4D	513.731	-1.12255	0.193628	-5.79748	6.73193e-09	1.73778e-07
RBPMS2	805.622	-0.500185	0.11715	-4.2696	1.95822e-05	0.000261085
BSND	82.2599	-6.22099	0.459575	-13.5364	9.53481e-42	4.79357e-39
TLR7	890.661	1.29697	0.138814	9.34326	9.34144e-21	6.87023e-19
CTSW	939.612	1.5733	0.135206	11.6363	2.69316e-31	4.62606e-29
PTGER4	686.684	0.864726	0.0985991	8.77012	1.78476e-18	1.07255e-16
ISG20	887.132	0.697287	0.109997	6.33914	2.31058e-10	6.95281e-09
KCNIP3	923.145	-0.886254	0.222581	-3.98172	6.84185e-05	0.000778943
S100A2	306.834	-0.712664	0.19809	-3.59767	0.000321082	0.00295065
FPR1	881.216	1.31301	0.149079	8.8075	1.27971e-18	7.7811e-17
TRPM2	916.533	1.28434	0.105027	12.2287	2.1848e-34	4.71563e-32
MT3	857.997	1.27493	0.313257	4.06993	4.70278e-05	0.00056
FGD3	752.481	0.989996	0.101236	9.77912	1.3841e-22	1.19372e-20
KLHL6	830.828	1.13491	0.105806	10.7263	7.65686e-27	9.28394e-25
CLEC2D	884.27	0.764783	0.128744	5.94034	2.84436e-09	7.64898e-08
BMPR1B	254.766	-1.71105	0.305133	-5.60757	2.05188e-08	4.95831e-07
SUGCT	695.895	-0.668309	0.140054	-4.77178	1.82602e-06	3.11579e-05
GCH1	669.259	0.618133	0.0870287	7.10264	1.22395e-12	4.63338e-11
IGLV3-25	622.65	2.10021	0.251506	8.35053	6.79596e-17	3.62906e-15
IGHV3-7	765.058	2.54779	0.245738	10.3679	3.47023e-25	3.64021e-23
DOK3	863.152	1.03981	0.0938065	11.0846	1.48996e-28	2.09638e-26
SELL	796.157	1.13726	0.104634	10.869	1.62033e-27	2.08094e-25
DEF6	862.4	1.27255	0.0925659	13.7475	5.2751e-43	3.10665e-40
TIAM1	764.059	0.504923	0.100268	5.03575	4.7597e-07	9.16053e-06
ILDR2	703.353	-0.547204	0.180077	-3.03873	0.00237579	0.0153852
GMPR	507.138	-0.600797	0.176171	-3.4103	0.000648911	0.00532366
CLEC18A	774.32	-0.558427	0.218021	-2.56134	0.0104268	0.0492714
ABCA7	799.613	0.726616	0.115489	6.29164	3.14134e-10	9.32337e-09
DMRT2	101.156	-4.69637	0.382641	-12.2736	1.25599e-34	2.79883e-32
AQP7	682.112	-0.805363	0.174989	-4.60236	4.17728e-06	6.59044e-05
CSF2RA	810.687	1.02447	0.0946063	10.8288	2.51532e-27	3.20044e-25
PDZRN3	622.647	-0.689336	0.165975	-4.15325	3.27792e-05	0.000410487
XAF1	757.171	0.725231	0.142702	5.08213	3.73228e-07	7.30594e-06
ENTPD2	790.945	-0.528672	0.161649	-3.27049	0.00107363	0.00810629
LARGE2	615.282	-0.620946	0.188634	-3.29181	0.000995453	0.00759955
KLHL3	478.005	-0.519421	0.174473	-2.97708	0.00291006	0.0181809
IGLV1-47	953.754	3.02617	0.272012	11.1251	9.46606e-29	1.35499e-26
F3	627.267	1.06855	0.218624	4.88759	1.02077e-06	1.832e-05
CCL21	630.029	1.32373	0.317203	4.17313	3.00439e-05	0.000379345
HIVEP3	763.875	0.802243	0.100067	8.01707	1.08296e-15	5.20341e-14
IGHV1-2	719.071	3.07514	0.277354	11.0874	1.4443e-28	2.03908e-26
GPR143	634.199	-1.81904	0.271233	-6.70656	1.99266e-11	6.74999e-10
GNPNAT1	624.9	-0.510318	0.11165	-4.57068	4.86151e-06	7.56286e-05
C1orf54	801.063	0.554269	0.0961018	5.76752	8.04466e-09	2.04464e-07
PCDHB16	731.707	-0.599522	0.165615	-3.61997	0.000294637	0.00273815
PTPN7	811.024	1.71196	0.108186	15.8243	2.11659e-56	1.09071e-52
IGHD	567.567	2.14781	0.270393	7.94328	1.96907e-15	9.25598e-14
IGHV3-15	718.028	2.33084	0.25814	9.02936	1.72682e-19	1.11931e-17
ADGRG2	341.076	-0.583062	0.217465	-2.68118	0.00733638	0.0376547
HOXB8	417.763	-0.838283	0.175986	-4.76335	1.90403e-06	3.23686e-05
MAGI2	578.37	-0.538058	0.0977831	-5.50257	3.7429e-08	8.65401e-07
SLC11A1	859.353	0.881263	0.145792	6.04465	1.49737e-09	4.14846e-08
SAMSN1	704.392	1.07394	0.11427	9.39826	5.54754e-21	4.18859e-19
IGHV1-24	523.687	3.42665	0.310235	11.0454	2.30843e-28	3.21504e-26
FABP4	675.199	-1.04715	0.268719	-3.8968	9.74705e-05	0.00105682
ERBB4	171.508	-1.81607	0.267208	-6.79649	1.07198e-11	3.71676e-10
NPHS1	70.8213	-0.989372	0.274074	-3.60987	0.000306352	0.00283043
LY86	793.172	1.18553	0.10047	11.7998	3.91083e-32	7.1338e-30
IGKV1-9	380.05	2.09409	0.254071	8.24215	1.69143e-16	8.77098e-15
CABP1	711.646	-0.531738	0.191938	-2.77037	0.00559927	0.0304968
AC016705.2	573.392	-0.608388	0.184532	-3.29693	0.000977474	0.0074956
ZNF385B	666.873	-1.14411	0.242582	-4.71638	2.40073e-06	3.99234e-05
NCR3LG1	661.336	-0.638305	0.162163	-3.93619	8.27841e-05	0.000916428
IGLV3-10	378.385	2.58394	0.28063	9.20765	3.33357e-20	2.34116e-18
GVINP1	655.238	0.77871	0.116037	6.71087	1.93464e-11	6.56964e-10
TMPRSS3	547.706	0.671309	0.250378	2.68118	0.00733634	0.0376547
PILRA	767.637	0.991003	0.0921249	10.7572	5.483e-27	6.68748e-25
BATF2	684.104	0.829458	0.0922737	8.9891	2.49257e-19	1.59312e-17
ZNF844	580.124	-0.557452	0.106093	-5.25438	1.48528e-07	3.12561e-06
SLC36A2	82.3101	-1.62548	0.318472	-5.10398	3.32581e-07	6.58217e-06
ADGRE2	727.099	0.857364	0.125642	6.82387	8.86196e-12	3.10131e-10
CKMT2	735.238	-1.25268	0.290004	-4.31952	1.56371e-05	0.000213811
CD96	747.858	1.50698	0.107394	14.0323	9.89538e-45	7.0334e-42
ARHGAP9	762.815	1.37879	0.0969597	14.2203	6.85795e-46	5.65438e-43
ADH6	443.483	-0.591447	0.203504	-2.90631	0.0036572	0.0218758
PRDM16-DT	62.3262	-1.92081	0.277513	-6.92149	4.46927e-12	1.61619e-10
IGF2	125.005	-2.81152	0.301495	-9.32525	1.10722e-20	8.0645e-19
LY75	639.388	0.597155	0.116094	5.1437	2.69375e-07	5.43297e-06
CXCL8	861.132	1.76066	0.250446	7.03008	2.06416e-12	7.69394e-11
SIGLEC10	760.375	1.39138	0.108266	12.8515	8.43513e-38	2.57584e-35
TMEM38A	302.485	-0.607545	0.136441	-4.45282	8.47505e-06	0.000124203
APOBR	726.276	0.984058	0.104811	9.38889	6.0633e-21	4.56965e-19
AKR1B10	131.97	-0.998639	0.323692	-3.08515	0.00203448	0.0135934
KYNU	660.239	0.639282	0.115457	5.53696	3.07759e-08	7.21116e-07
ZDHHC23	615.719	-0.50777	0.148127	-3.42793	0.000608196	0.00504586
MUC15	13.1876	-2.34336	0.396486	-5.91034	3.41411e-09	9.07457e-08
VTCN1	58.2811	-1.14855	0.23364	-4.91588	8.83858e-07	1.60728e-05
SLC29A3	695.419	0.894002	0.0890633	10.0378	1.03937e-23	9.87278e-22
ARMH4	284.103	-0.594229	0.157628	-3.76982	0.000163367	0.00165515
KCNK6	701.865	0.790049	0.112594	7.01679	2.27016e-12	8.43129e-11
B4GALNT2	268.621	-1.14358	0.312971	-3.65396	0.000258231	0.00244501
ADAM8	733.079	1.23823	0.134525	9.20442	3.43509e-20	2.38935e-18
AQP9	993.215	1.33585	0.267046	5.00232	5.66439e-07	1.0766e-05
IKZF2	620.205	0.542388	0.10518	5.15677	2.51242e-07	5.11479e-06
CD247	714.801	1.27127	0.100979	12.5895	2.41176e-36	6.37339e-34
PLD4	718.762	1.26953	0.134324	9.45131	3.3462e-21	2.57364e-19
TUBB2A	593.511	-0.664404	0.126801	-5.23975	1.60797e-07	3.35788e-06
PRR15L	360.466	-0.978706	0.277335	-3.52897	0.000417183	0.00367565
ADAMTSL1	404.376	-0.756539	0.195569	-3.86839	0.000109555	0.00116974
TOX3	414.671	-1.4772	0.247865	-5.95968	2.52732e-09	6.84762e-08
POU2F2	747.012	1.06598	0.113165	9.41969	4.52412e-21	3.45383e-19
CDKL2	492.952	-0.642376	0.115411	-5.56599	2.60675e-08	6.19029e-07
DUSP8	582.121	-0.525079	0.137778	-3.81103	0.000138387	0.00143594
UBASH3B	644.891	0.548668	0.113744	4.82372	1.40908e-06	2.46141e-05
SNORA73B	26.9443	1.14794	0.199878	5.74319	9.2909e-09	2.34548e-07
GGACT	372.652	-0.969826	0.150284	-6.45327	1.09463e-10	3.44737e-09
MCUB	733.107	0.628938	0.104197	6.03605	1.57936e-09	4.36681e-08
DAO	309.951	-0.982553	0.247139	-3.97571	7.01695e-05	0.00079624
NMRK2	105.908	-5.04167	0.431703	-11.6786	1.64046e-31	2.87779e-29
FREM1	313.367	-2.14719	0.25796	-8.32371	8.52541e-17	4.51748e-15
PKIA	611.66	-1.02698	0.225231	-4.55965	5.12385e-06	7.93801e-05
CES1	377.998	1.82725	0.22817	8.00828	1.16328e-15	5.56981e-14
AMBP	129.595	-0.715742	0.201483	-3.55237	0.000381778	0.00341999
NAT8L	79.7793	-1.47699	0.236999	-6.23206	4.60351e-10	1.345e-08
TLR5	507.457	0.57926	0.0957241	6.05135	1.43634e-09	3.99009e-08
EEF1A2	552.289	-0.859031	0.314758	-2.72918	0.00634925	0.033648
LRRN2	368.143	-0.659703	0.228333	-2.88921	0.00386205	0.0227773
STAP1	83.7974	-1.04358	0.246825	-4.22802	2.35753e-05	0.00030688
BTK	683.53	1.16325	0.0814598	14.28	2.91666e-46	2.67199e-43
PLA2G4F	78.6793	-3.33081	0.398173	-8.36523	5.99965e-17	3.22472e-15
CD6	683.049	1.40178	0.106558	13.1551	1.59168e-39	5.96518e-37
DACH1	414.58	-0.787826	0.161019	-4.89276	9.94334e-07	1.78924e-05
SGSM1	563.121	-0.65426	0.150065	-4.35984	1.30156e-05	0.000181825
NLRC3	603.744	0.752032	0.0838727	8.96635	3.06505e-19	1.94995e-17
DNER	212.621	-1.10955	0.292727	-3.79037	0.000150421	0.00153874
PYCARD	767.266	0.881497	0.142087	6.20393	5.50706e-10	1.59992e-08
RPS6KA6	322.448	-1.15198	0.221919	-5.19097	2.09203e-07	4.30574e-06
SOSTDC1	151.126	-0.927838	0.268523	-3.45534	0.000549603	0.00464505
PROX1	127.423	-0.715026	0.190247	-3.75842	0.000170993	0.00171805
APOD	476.021	-0.711788	0.199849	-3.56162	0.000368575	0.00332266
ENAM	517.14	-1.11245	0.225407	-4.93528	8.00365e-07	1.4671e-05
TMEM229B	588.183	0.755223	0.0814586	9.27125	1.83977e-20	1.31446e-18
MAP3K8	600.047	0.710304	0.0977619	7.26566	3.71229e-13	1.4589e-11
TBC1D10C	675.783	1.39859	0.110788	12.6239	1.55813e-36	4.17102e-34
OASL	624.425	0.838411	0.125663	6.67189	2.52537e-11	8.48481e-10
NCF4	683.889	1.18749	0.0929322	12.7781	2.17386e-37	6.31109e-35
ABCA8	413.114	-0.691912	0.183315	-3.77445	0.000160362	0.00162911
IGLV6-57	618.03	2.28891	0.273634	8.36486	6.01879e-17	3.23079e-15
P2RX7	617.016	0.560241	0.11471	4.88399	1.03958e-06	1.86333e-05
SMOC1	213.833	-1.51652	0.282282	-5.37237	7.77089e-08	1.70947e-06
B4GALNT3	408.152	-0.89892	0.212741	-4.22543	2.38488e-05	0.000309316
HAPLN3	674.924	0.936098	0.134784	6.94518	3.77981e-12	1.37515e-10
TCF7	648.033	0.935619	0.131352	7.123	1.05602e-12	4.0124e-11
LAG3	734.193	2.30398	0.176442	13.0579	5.72505e-39	1.96679e-36
SNORD17	31.624	0.70049	0.161995	4.32416	1.53116e-05	0.000210483
DUSP2	595.503	1.40145	0.136011	10.3039	6.76381e-25	6.93627e-23
CLNK	82.2517	-0.925366	0.233954	-3.95534	7.64261e-05	0.000858259
STXBP6	487.909	-1.49456	0.228188	-6.54969	5.76583e-11	1.87902e-09
DOK2	634.822	1.11988	0.0902033	12.415	2.16603e-35	5.0449e-33
CD3D	672.789	1.89485	0.130638	14.5046	1.13288e-47	1.19751e-44
APOL4	567.66	1.11771	0.133603	8.36588	5.96664e-17	3.21536e-15
KIF26B	532.805	-0.507537	0.187845	-2.70189	0.00689466	0.035866
FCGR2B	664.214	1.41147	0.130871	10.7852	4.04478e-27	5.03765e-25
SLC13A2	81.2766	-3.23384	0.315591	-10.2469	1.2216e-24	1.23131e-22
F10	663.702	-0.829524	0.240033	-3.45588	0.0005485	0.00464119
CD7	563.915	0.960921	0.160046	6.00405	1.92461e-09	5.28243e-08
COLCA1	397.325	-0.6026	0.192109	-3.13677	0.00170821	0.011799
SLC47A2	166.881	-1.02041	0.206795	-4.9344	8.0397e-07	1.4724e-05
FNDC1	631.866	0.915308	0.221511	4.1321	3.59458e-05	0.000444337
SNX20	635.197	1.6486	0.093897	17.5575	5.20878e-69	2.14732e-64
C2orf88	535.889	-0.748494	0.164787	-4.54219	5.56729e-06	8.56707e-05
IL2RG	703.218	1.74116	0.134198	12.9746	1.70467e-38	5.53345e-36
TOX	502.006	1.35548	0.160052	8.46901	2.47492e-17	1.36768e-15
RALGPS1	423.148	-0.558538	0.149384	-3.73894	0.000184799	0.00183441
HLA-L	625.793	0.590331	0.11566	5.10401	3.32537e-07	6.58217e-06
GCAT	466.706	-0.582651	0.128956	-4.51823	6.23602e-06	9.47236e-05
CCR2	582.354	1.3819	0.119516	11.5624	6.38729e-31	1.06176e-28
SLC25A15	492.77	-0.54013	0.102867	-5.25076	1.51473e-07	3.17947e-06
MMP1	356.744	0.807224	0.2553	3.16186	0.00156762	0.0110282
FGF9	33.3625	-1.9338	0.311963	-6.19883	5.68841e-10	1.64912e-08
GALNT6	480.227	0.812317	0.101236	8.02403	1.02331e-15	4.93405e-14
RGS9	574.237	-0.559995	0.154629	-3.62154	0.000292853	0.00272502
S100A8	731.846	0.844717	0.173246	4.87584	1.08346e-06	1.93824e-05
CARD16	617.329	0.782923	0.0982506	7.96863	1.60438e-15	7.6199e-14
PHYHD1	392.238	-0.612683	0.201725	-3.03722	0.00238773	0.015445
MMP19	574.003	0.773993	0.172819	4.47864	7.512e-06	0.000111597
COL8A2	553.394	0.513962	0.167147	3.07491	0.00210566	0.0139447
DIO1	78.1159	-1.0371	0.223057	-4.64948	3.32775e-06	5.36303e-05
RTN1	550.316	0.828749	0.118167	7.01336	2.32663e-12	8.62547e-11
EPHB2	470.915	0.722208	0.159976	4.51448	6.34709e-06	9.62569e-05
STX11	575.85	0.953051	0.0904054	10.542	5.53273e-26	6.16451e-24
IGHV3-48	414.303	2.58398	0.253901	10.1771	2.50953e-24	2.49892e-22
TAGAP	587.854	1.26319	0.0933587	13.5305	1.03352e-41	5.13336e-39
PSTPIP2	574.518	0.765227	0.0960955	7.9632	1.67652e-15	7.95332e-14
FCMR	580.449	1.09118	0.104345	10.4574	1.35477e-25	1.45823e-23
ADORA3	600.691	1.08522	0.11585	9.36751	7.42631e-21	5.51621e-19
KIF21B	552.043	1.0392	0.100674	10.3224	5.57837e-25	5.74921e-23
ITIH3	246.346	0.865363	0.19942	4.33941	1.42867e-05	0.000197773
ADCY7	556.324	1.07652	0.126914	8.48227	2.20841e-17	1.22203e-15
TTC9	462.348	-0.736853	0.135908	-5.42172	5.90296e-08	1.32183e-06
HPSE	531.64	0.609363	0.120612	5.05226	4.3662e-07	8.44261e-06
C3orf18	498.739	-0.650691	0.125153	-5.19917	2.0018e-07	4.1324e-06
PRDM16	212.403	-0.872849	0.209401	-4.16831	3.06866e-05	0.000386394
SLAMF6	591.459	1.61734	0.11422	14.1598	1.62373e-45	1.26299e-42
IGLV7-46	150.023	2.5915	0.242401	10.691	1.12197e-26	1.3368e-24
ANO4	564.433	-0.678811	0.21662	-3.13365	0.00172648	0.0118978
KCNMB1	553.717	0.764634	0.126686	6.03568	1.58297e-09	4.37387e-08
ITK	557.517	1.38653	0.109015	12.7187	4.65582e-37	1.31442e-34
TNFRSF9	636.919	2.01949	0.179362	11.2593	2.08402e-29	3.11282e-27
PCED1B	579.925	1.05497	0.0927087	11.3794	5.29792e-30	8.24177e-28
DUSP10	570.406	0.586288	0.102276	5.73241	9.9015e-09	2.48442e-07
ETV7	579.764	0.931956	0.125479	7.42719	1.10932e-13	4.52343e-12
IGHV3-11	413.277	2.62063	0.261667	10.0152	1.30762e-23	1.23033e-21
CDH23	506.187	-0.599677	0.181524	-3.30357	0.000954611	0.00735448
LIX1	314.481	-1.09068	0.321857	-3.38872	0.000702199	0.00567013
P2RY13	547.604	0.906995	0.117263	7.73468	1.03667e-14	4.60525e-13
AC015910.1	96.2472	-5.21005	0.417152	-12.4896	8.51007e-36	2.10076e-33
CCSAP	527.235	0.553402	0.0861093	6.42674	1.30366e-10	4.05916e-09
UBE2QL1	539.836	-1.47496	0.230337	-6.40349	1.5186e-10	4.68245e-09
IGHV4-34	575.93	2.67856	0.26717	10.0256	1.17586e-23	1.11437e-21
LTB	602.161	1.61963	0.146204	11.0779	1.6066e-28	2.2528e-26
GREM1	338.492	1.00107	0.286684	3.49189	0.000479619	0.00414427
CD69	555.137	1.21226	0.112094	10.8147	2.93204e-27	3.70777e-25
MZB1	605.93	2.94178	0.235467	12.4934	8.11158e-36	2.01446e-33
SLC16A10	471.754	-0.859693	0.195649	-4.39406	1.11252e-05	0.000158096
SYT7	119.055	-1.17937	0.193437	-6.09694	1.08119e-09	3.05287e-08
GAB3	518.692	0.742237	0.0735072	10.0975	5.6691e-24	5.52503e-22
IGLV4-69	396.56	3.04454	0.263526	11.5531	7.12087e-31	1.17423e-28
COL11A1	334.124	1.31636	0.283604	4.64155	3.45813e-06	5.55795e-05
GALNT17	151.185	-1.68576	0.332014	-5.07738	3.82676e-07	7.46961e-06
AC090559.1	524.16	0.925444	0.076809	12.0486	1.97198e-33	4.04452e-31
IGHV3-74	543.95	2.49461	0.239603	10.4114	2.19853e-25	2.34197e-23
SEPTIN1	546.268	0.898605	0.0988247	9.09292	9.64144e-20	6.35949e-18
NRK	92.6822	-2.0137	0.284068	-7.08882	1.35261e-12	5.10169e-11
PLA2G7	578.86	0.922106	0.170038	5.42293	5.86292e-08	1.3143e-06
CD48	548.522	1.40786	0.096039	14.6592	1.17611e-48	1.46925e-45
AF064858.1	402.279	-0.627219	0.222273	-2.82184	0.00477487	0.0268802
IKBKE	564.066	0.668652	0.118995	5.61916	1.91883e-08	4.65864e-07
CD38	529.121	1.83134	0.128965	14.2003	9.12359e-46	7.3749e-43
CXCL11	552.757	1.54057	0.182997	8.41854	3.81205e-17	2.07051e-15
METTL27	531.181	-0.535789	0.154586	-3.46596	0.000528343	0.00449857
ABCA4	59.4283	-0.543093	0.178739	-3.03847	0.00237782	0.0153935
LIPH	249.179	-0.737007	0.280758	-2.62506	0.00866328	0.0427001
DUSP15	248.695	-1.10611	0.208693	-5.3002	1.15677e-07	2.47601e-06
ZAP70	533.726	1.23992	0.130166	9.52568	1.63968e-21	1.30493e-19
GCNT4	391.606	-0.578878	0.167602	-3.45388	0.000552579	0.00466422
SCARNA5	10.6035	0.767876	0.23375	3.28503	0.00101972	0.00775607
SLC9A4	18.7454	-2.45949	0.379312	-6.48407	8.92781e-11	2.85309e-09
VNN2	479.12	1.02955	0.134515	7.65382	1.95094e-14	8.51086e-13
MYO3B	123.078	-0.653355	0.249842	-2.61507	0.00892083	0.0437342
CCDC68	488.993	-0.640656	0.14891	-4.30231	1.69023e-05	0.000229587
SIGLEC8	536.476	1.40442	0.144986	9.68657	3.43891e-22	2.88736e-20
TRAF3IP3	502.578	1.43499	0.100544	14.2723	3.2569e-46	2.91882e-43
AL031123.5	145.209	-1.29228	0.220964	-5.84834	4.96496e-09	1.29463e-07
CHRM3	373.981	-0.610257	0.174723	-3.49271	0.000478144	0.00413325
IGHV1-46	623.948	3.24465	0.266896	12.157	5.26753e-34	1.10793e-31
EVI2A	548.436	0.927903	0.104628	8.86855	7.4102e-19	4.60069e-17
MYRIP	408.239	-0.897783	0.207803	-4.32036	1.55772e-05	0.000213204
VAT1L	194.801	-1.69698	0.24545	-6.91376	4.71959e-12	1.70372e-10
LRRC17	522.996	-0.623581	0.155018	-4.02264	5.75498e-05	0.000667555
IRF1-AS1	474.515	0.562591	0.0977061	5.75799	8.51209e-09	2.1568e-07
CD5	494.026	1.41661	0.110123	12.8638	7.19449e-38	2.23002e-35
NTN1	215.686	-1.31753	0.180735	-7.28986	3.10272e-13	1.22352e-11
CCL4L2	463.046	1.01138	0.184873	5.47064	4.48411e-08	1.02188e-06
IYD	141.717	-0.713285	0.232379	-3.0695	0.0021442	0.0141523
SEMA7A	466.016	0.76561	0.13212	5.79483	6.83923e-09	1.76107e-07
LINC01559	525.443	1.25325	0.387979	3.2302	0.00123703	0.00910493
ATP8B4	430.262	0.537849	0.112238	4.79204	1.65093e-06	2.84529e-05
KCND3	432.642	0.943838	0.24154	3.90759	9.32212e-05	0.00101614
C16orf89	130.515	-1.66207	0.205359	-8.09351	5.79708e-16	2.84506e-14
COL25A1	382.453	-0.624981	0.193682	-3.22683	0.00125169	0.00919762
SLC38A11	362.178	-0.635679	0.154812	-4.10613	4.02337e-05	0.000489417
NCKAP5	427.406	-0.78933	0.129885	-6.07714	1.22345e-09	3.43054e-08
GPR65	493.183	1.26743	0.0946043	13.3972	6.28165e-41	2.90968e-38
B4GALT6	447.421	-0.776669	0.14739	-5.26949	1.36807e-07	2.89076e-06
MPPED2	268.096	-0.933594	0.189868	-4.91706	8.78554e-07	1.59905e-05
LINC00924	365.495	0.586598	0.17315	3.3878	0.000704552	0.00568287
GADD45G	404.007	-0.84132	0.182925	-4.59926	4.23996e-06	6.68166e-05
HSPA7	504.33	1.07242	0.175308	6.11733	9.51579e-10	2.69614e-08
HMGN5	365.893	-0.516335	0.0780155	-6.61836	3.63194e-11	1.20747e-09
IGHV3-33	352.993	2.56901	0.260988	9.84341	7.31847e-23	6.48825e-21
PTPRN	231.229	0.89355	0.242961	3.67776	0.000235293	0.00226054
HS6ST2	27.7825	-1.61754	0.250994	-6.44453	1.15958e-10	3.63249e-09
BCL11B	453.343	1.23827	0.115752	10.6976	1.04444e-26	1.24803e-24
CD180	480.815	1.26599	0.118287	10.7027	9.88819e-27	1.185e-24
LPAR5	478.163	1.12515	0.105096	10.706	9.5393e-27	1.14652e-24
SMIM6	476.52	-0.534944	0.150879	-3.54553	0.000391828	0.00349634
MUC13	188.479	0.729145	0.253628	2.87485	0.00404215	0.0236298
CD3G	470.376	1.63312	0.125778	12.9842	1.50456e-38	4.96205e-36
BEX5	344.094	-0.542338	0.1574	-3.44561	0.000569763	0.00477931
LY96	507.989	0.800643	0.133305	6.00608	1.90063e-09	5.22008e-08
SMIM5	112.607	-1.11	0.208312	-5.32852	9.90163e-08	2.14726e-06
HOMER2	314.157	-0.818955	0.149937	-5.46199	4.7083e-08	1.0706e-06
IGHV1-3	424.882	2.26597	0.278724	8.12982	4.29941e-16	2.13804e-14
LILRB3	514.975	1.26517	0.102394	12.3559	4.52927e-35	1.0316e-32
LONRF2	325.824	-0.806888	0.227885	-3.54076	0.000398975	0.00354564
PSTPIP1	501.989	1.5961	0.11875	13.4409	3.48037e-41	1.66835e-38
ARNTL2	461.07	0.552884	0.129508	4.26911	1.96258e-05	0.000261393
TLR8	459.963	1.42696	0.137162	10.4035	2.39062e-25	2.5335e-23
LILRB5	401.354	0.629945	0.139606	4.51229	6.41308e-06	9.70689e-05
UST	417.635	-0.943926	0.211434	-4.4644	8.02916e-06	0.00011842
THBS4	224.567	-0.937427	0.198997	-4.71076	2.46795e-06	4.09751e-05
HVCN1	426.977	0.615057	0.074058	8.30507	9.97599e-17	5.25908e-15
IL6	421.007	0.855058	0.297073	2.87828	0.00399851	0.0234179
ANKRD22	449.272	1.40309	0.187115	7.49854	6.45326e-14	2.68229e-12
NELL1	33.8193	-2.68079	0.384787	-6.96695	3.23886e-12	1.18371e-10
MAP4K1	459.731	1.46344	0.105183	13.9132	5.26496e-44	3.4452e-41
MICU3	378.519	-0.611764	0.119131	-5.13522	2.81811e-07	5.65336e-06
RHBG	85.2973	-2.9379	0.401857	-7.3108	2.65559e-13	1.05367e-11
SLC19A3	421.369	-1.21367	0.189755	-6.39596	1.59539e-10	4.90089e-09
DIO2	331.616	0.756298	0.219821	3.44052	0.000580608	0.0048541
AL035661.1	33.8129	-1.16085	0.288748	-4.0203	5.81229e-05	0.000673634
IL1B	378.905	0.970152	0.145224	6.68039	2.38309e-11	8.01983e-10
CCRL2	382.036	0.5944	0.0975081	6.09591	1.08818e-09	3.0684e-08
DEGS2	181.201	-0.554009	0.159007	-3.48418	0.000493652	0.00424595
SBF2-AS1	449.009	-0.729215	0.114945	-6.34401	2.23865e-10	6.7561e-09
SIRPB1	493.301	1.09027	0.167479	6.50987	7.52142e-11	2.42432e-09
GPR132	412.701	0.8577	0.100584	8.52724	1.49884e-17	8.39256e-16
FAM161A	374.313	-0.510685	0.0923948	-5.52721	3.25369e-08	7.59963e-07
PCED1B-AS1	467.502	1.42882	0.095971	14.8881	3.9394e-50	6.76674e-47
SLC44A5	402.478	-0.818657	0.318354	-2.57153	0.010125	0.0482047
CD8B	480.751	2.09175	0.158394	13.206	8.1028e-40	3.18131e-37
WDR17	351.244	-0.566128	0.132007	-4.28861	1.79791e-05	0.00024214
CXCR6	441.044	1.74093	0.113241	15.3736	2.46046e-53	6.76216e-50
LYL1	435.068	0.691739	0.108325	6.38577	1.70541e-10	5.21942e-09
ANGPTL1	244.976	-0.951559	0.238687	-3.98664	6.70155e-05	0.000765295
SAA2	348.337	2.69252	0.394217	6.83005	8.48822e-12	2.97557e-10
IGKV1-17	374.386	2.50777	0.274816	9.12526	7.15613e-20	4.79693e-18
EOMES	447.289	1.94249	0.151111	12.8547	8.09375e-38	2.49004e-35
CD72	454.343	1.62971	0.11647	13.9925	1.73132e-44	1.20972e-41
IGHV3-73	171.793	3.01889	0.26794	11.2671	1.90835e-29	2.87122e-27
LOXL3	407.498	0.629383	0.11141	5.64926	1.61143e-08	3.94485e-07
NDRG4	288.607	-0.531989	0.158396	-3.3586	0.000783382	0.00622853
UNC5D	316.776	-1.32029	0.305328	-4.32415	1.53121e-05	0.000210483
IGLV2-8	584.91	2.79121	0.259248	10.7666	4.95088e-27	6.09254e-25
FCGR1A	470.35	1.69269	0.116365	14.5464	6.15643e-48	6.85943e-45
IL12RB1	429.707	1.47874	0.0862549	17.1438	6.98874e-66	9.6037e-62
MUC20P1	301.588	-0.619608	0.23923	-2.59002	0.00959713	0.0462956
AC124798.1	429.5	-0.687679	0.142358	-4.83063	1.36103e-06	2.38658e-05
NLRP3	401.793	0.936808	0.100402	9.33058	1.05298e-20	7.68303e-19
ASB9	340.226	-0.649295	0.102994	-6.30422	2.89651e-10	8.63402e-09
NECAB1	348.251	-0.92465	0.166305	-5.55997	2.69815e-08	6.37793e-07
IGHV4-4	210.525	1.626	0.281876	5.76851	7.99769e-09	2.03522e-07
TIGIT	427.518	1.84667	0.131381	14.0558	7.09372e-45	5.22212e-42
RHOH	432.188	1.6275	0.0947534	17.1761	4.00657e-66	8.25855e-62
ANO5	288.919	-1.27021	0.260941	-4.86783	1.12832e-06	2.0145e-05
GZMH	437.332	1.13552	0.136685	8.30757	9.76782e-17	5.16254e-15
MIPOL1	325.709	-0.513777	0.100927	-5.0906	3.56932e-07	7.01695e-06
IGHV3-49	321.532	2.78864	0.26233	10.6303	2.15498e-26	2.48849e-24
NAP1L2	263.316	-0.616543	0.200309	-3.07795	0.00208426	0.013843
NIPAL1	153.249	-0.653597	0.18096	-3.61182	0.000304056	0.0028111
IGKV1-16	266.053	2.49516	0.254154	9.81752	9.46426e-23	8.30136e-21
TNFSF14	452.989	0.799531	0.204205	3.91533	9.02797e-05	0.000989835
FHDC1	374.087	-0.562701	0.172718	-3.25792	0.00112231	0.00840761
LINC01094	420.331	0.925045	0.105962	8.72998	2.54709e-18	1.50435e-16
OTUD7A	327.511	-0.612812	0.118686	-5.16329	2.42641e-07	4.95929e-06
TEX15	386.641	-1.16872	0.331686	-3.52357	0.000425775	0.00373857
IGLV8-61	406.55	2.97043	0.286908	10.3533	4.04478e-25	4.22142e-23
PGR	350.617	-0.933113	0.189211	-4.93161	8.15552e-07	1.49228e-05
ITGB7	381.728	0.613222	0.103303	5.93616	2.91774e-09	7.83097e-08
IGHV6-1	282.471	3.22579	0.262837	12.273	1.26513e-34	2.80404e-32
LCN2	96.2179	-0.823772	0.306931	-2.6839	0.00727697	0.0374243
CYP17A1	41.3001	-1.96809	0.2515	-7.82543	5.05934e-15	2.32004e-13
SIRPB2	387.594	0.941646	0.101207	9.30418	1.35035e-20	9.76632e-19
MLPH	330.036	-0.651386	0.195058	-3.33945	0.00083944	0.00660418
C1orf226	222.099	-0.534915	0.179151	-2.98583	0.00282807	0.0177589
GNA15	397.656	1.13273	0.0942194	12.0222	2.71528e-33	5.51416e-31
APCDD1L	287.943	1.53716	0.299205	5.13747	2.78464e-07	5.59985e-06
ADIRF-AS1	396.401	-0.559027	0.168419	-3.31926	0.000902568	0.00702442
SSTR1	284.147	-0.518186	0.188902	-2.74315	0.00608522	0.032529
S1PR2	371.409	0.623101	0.10977	5.67643	1.37536e-08	3.40332e-07
TMPRSS4	66.9179	-0.926315	0.287074	-3.22674	0.00125208	0.00919762
PRND	344.258	-0.718911	0.259489	-2.77049	0.00559717	0.0304893
INHA	79.2436	-0.972562	0.241492	-4.0273	5.64199e-05	0.000656666
CD33	379.093	1.14609	0.0819697	13.9818	2.01287e-44	1.38301e-41
CXCL13	393.077	2.59629	0.22696	11.4394	2.65648e-30	4.22832e-28
RSKR	362.275	-0.582205	0.163359	-3.56396	0.000365299	0.00329889
IGHV2-5	533.693	2.95504	0.277809	10.6369	2.00594e-26	2.32944e-24
EPB41L4B	110.562	-2.18413	0.239258	-9.12875	6.92968e-20	4.65271e-18
FAM189A2	243.842	-0.928236	0.140324	-6.61494	3.71695e-11	1.23474e-09
NSUN7	314.473	-0.810099	0.158443	-5.11289	3.17275e-07	6.30954e-06
MICB	373.162	0.835554	0.0727337	11.4879	1.51841e-30	2.45476e-28
HS3ST2	370.257	1.22145	0.223084	5.47529	4.36797e-08	9.99276e-07
SYDE2	293.89	-0.512494	0.109036	-4.70024	2.59853e-06	4.28841e-05
PAEP	90.0928	2.06417	0.435251	4.74248	2.11114e-06	3.54942e-05
CHI3L2	486.156	1.15355	0.217526	5.30304	1.13888e-07	2.44151e-06
SLC2A6	395.407	0.540864	0.117497	4.6032	4.1605e-06	6.56649e-05
GAPT	398.045	0.994275	0.128381	7.74474	9.57779e-15	4.27784e-13
CYP4F2	60.4525	-1.10278	0.34616	-3.18574	0.00144383	0.0103158
EML6	235.361	-1.00427	0.225998	-4.4437	8.84241e-06	0.000128991
SLC30A2	143.46	-0.777698	0.291491	-2.668	0.00763037	0.0387392
HSPA6	334.485	0.94502	0.112019	8.43627	3.27632e-17	1.79609e-15
LAMP3	375.791	0.66289	0.118466	5.59561	2.19853e-08	5.2848e-07
INSYN1	174.868	-2.26153	0.216373	-10.452	1.4347e-25	1.54025e-23
PRKAR1B-AS2	360.398	-0.606966	0.200958	-3.02037	0.0025247	0.0161541
IGHV1-69D	396.917	3.13058	0.280874	11.1458	7.50524e-29	1.07806e-26
B3GAT1-DT	438.214	-1.43177	0.307466	-4.65668	3.21356e-06	5.18712e-05
TNFAIP8L2	410.775	1.25018	0.0945039	13.2289	5.97443e-40	2.39122e-37
ATP6V1C2	78.0825	-0.684825	0.147345	-4.64776	3.35554e-06	5.40572e-05
TFAP2B	15.9996	-1.06205	0.311572	-3.40869	0.000652762	0.00534568
LINC00649	316.674	0.559828	0.134976	4.14762	3.35951e-05	0.000419049
U91328.1	299.01	-0.514746	0.0937416	-5.49111	3.99406e-08	9.17811e-07
HAGHL	441.329	-0.644981	0.237759	-2.71275	0.00667282	0.0349583
RAB7B	385.009	0.667992	0.104601	6.38607	1.70207e-10	5.21306e-09
CCN5	283.307	1.01447	0.269476	3.76459	0.000166825	0.00168398
ADAMDEC1	408.429	1.92418	0.221681	8.67995	3.95944e-18	2.29899e-16
SLC29A2	256.141	-0.686809	0.175295	-3.91802	8.92794e-05	0.0009801
SPIRE2	357.717	-0.582422	0.133363	-4.3672	1.2585e-05	0.000176588
TMEM178A	174.44	-0.658706	0.182502	-3.60931	0.000307014	0.00283591
SCIMP	371.151	1.27113	0.101442	12.5306	5.07629e-36	1.27604e-33
MIAT	361.099	1.40994	0.204046	6.90993	4.84898e-12	1.74432e-10
PCDH9	150.74	-0.996096	0.196399	-5.0718	3.94076e-07	7.67759e-06
TEX11	361.563	0.634757	0.239625	2.64896	0.00807391	0.0404137
DOK5	330.258	-0.575635	0.183601	-3.13524	0.00171713	0.0118471
PCDHB6	353.778	-0.543294	0.199655	-2.72117	0.00650517	0.0342935
FAP	376.431	0.531993	0.189009	2.81464	0.00488316	0.0273591
PPP1R14D	397.162	0.72296	0.279103	2.5903	0.00958928	0.0462685
KCNB1	275.447	-0.538852	0.173341	-3.10862	0.00187965	0.0127281
RYR1	301.602	0.646877	0.119868	5.39658	6.79239e-08	1.5079e-06
SLC9A2	103.021	-1.58257	0.310099	-5.10345	3.33523e-07	6.59763e-06
TREM1	396.596	0.693366	0.217024	3.19488	0.00139887	0.0100538
P2RY6	330.043	0.898859	0.120908	7.43421	1.05192e-13	4.30214e-12
COMP	377.556	1.05485	0.31443	3.35481	0.0007942	0.00629754
CENPV	295.63	-0.62371	0.138225	-4.51226	6.41396e-06	9.70689e-05
WASF3	255.493	-0.571721	0.112482	-5.08279	3.71924e-07	7.28735e-06
SH2D2A	408.017	1.24478	0.146704	8.48496	2.15801e-17	1.19575e-15
SOX11	398.125	-0.830097	0.235354	-3.52701	0.000420282	0.00369743
ASXL3	265.364	-0.620512	0.18735	-3.31204	0.000926188	0.00716094
GZMB	386.08	1.0022	0.143433	6.98721	2.804e-12	1.02934e-10
FCHO1	395.555	0.705868	0.151489	4.65952	3.16944e-06	5.12594e-05
IGHV1-69-2	34.2913	1.77393	0.412515	4.30028	1.70579e-05	0.000231396
EBI3	378.515	1.09847	0.116784	9.40595	5.15605e-21	3.91451e-19
CLEC10A	324.157	0.878467	0.14787	5.94082	2.83602e-09	7.63153e-08
ZMYND15	360.654	0.767782	0.0882869	8.69644	3.42444e-18	1.99961e-16
CXCR3	375.308	1.97885	0.142201	13.9159	5.07157e-44	3.37218e-41
CD79A	314.567	2.08707	0.207324	10.0667	7.75493e-24	7.48705e-22
GPR174	353.669	1.70973	0.135359	12.631	1.42424e-36	3.86277e-34
IL17RE	241.761	-0.515995	0.136426	-3.78222	0.000155433	0.00158529
AGAP2	348.344	0.695513	0.10106	6.88221	5.8931e-12	2.09977e-10
P2RY10	356.251	1.78882	0.120348	14.8637	5.66991e-50	9.18571e-47
IP6K3	326.551	-0.638415	0.225135	-2.8357	0.00457254	0.0259754
HK3	362.545	1.10588	0.120148	9.20437	3.43696e-20	2.38935e-18
GABRA2	20.5924	-2.25039	0.393935	-5.71259	1.11269e-08	2.78681e-07
CRABP2	243.814	-0.711228	0.24229	-2.93544	0.0033308	0.0202645
FDCSP	43.1501	2.81538	0.529946	5.31258	1.08083e-07	2.32797e-06
GZMK	368.367	2.21233	0.162933	13.5781	5.3987e-42	2.81723e-39
CCL19	319.076	1.47812	0.281589	5.24923	1.52734e-07	3.20267e-06
TUBB4A	326.364	-1.8589	0.245304	-7.57794	3.51077e-14	1.49826e-12
AMDHD1	281.279	-0.537751	0.162165	-3.31608	0.000912896	0.00708474
HHATL	52.0629	-3.85666	0.425834	-9.05672	1.34427e-19	8.78251e-18
RELT	350.384	0.757856	0.0887451	8.53969	1.34578e-17	7.59996e-16
SYTL1	310.954	0.854797	0.154235	5.54216	2.98766e-08	7.01004e-07
CRB2	197.559	0.93786	0.246497	3.80476	0.000141942	0.00146509
CR1	237.886	1.0932	0.170426	6.41453	1.41262e-10	4.3753e-09
KATNAL2	297.001	-0.795935	0.146951	-5.41633	6.08339e-08	1.3615e-06
IGKV2-24	252.78	2.39813	0.267741	8.95692	3.33888e-19	2.12088e-17
ADAMTS16	194.061	-0.935217	0.214245	-4.36518	1.27021e-05	0.000177928
CWH43	56.7829	-1.3036	0.3254	-4.00613	6.17217e-05	0.000711145
GRHL2	27.9425	-1.266	0.274862	-4.60595	4.10589e-06	6.49521e-05
CIB2	310.342	-0.572218	0.125641	-4.5544	5.25361e-06	8.12683e-05
TRIM63	38.8975	-1.32946	0.27729	-4.79448	1.63093e-06	2.81319e-05
GKAP1	290.629	-0.527719	0.0818979	-6.44362	1.16654e-10	3.65153e-09
PDPN	217.667	0.742969	0.215327	3.45041	0.000559731	0.00471109
FGF12	302.331	-0.826538	0.145551	-5.67867	1.35748e-08	3.36312e-07
ATP6V1G3	38.1546	-3.61936	0.739222	-4.89618	9.77181e-07	1.76222e-05
MATK	347.38	0.547342	0.130691	4.18805	2.81356e-05	0.000358434
CLEC4E	355.959	0.680317	0.170573	3.98843	6.65122e-05	0.000759968
PCP4	80.9123	-2.16661	0.372123	-5.82228	5.80505e-09	1.50606e-07
ABCA6	229.344	0.788299	0.192508	4.0949	4.22359e-05	0.000510608
FOXI2	52.3045	-2.65992	0.298721	-8.90437	5.36889e-19	3.36884e-17
CD226	304.201	0.95718	0.0955674	10.0158	1.29972e-23	1.22611e-21
PDCD1LG2	297.267	1.12808	0.107379	10.5056	8.14071e-26	8.94935e-24
PLPPR1	90.6997	-3.71445	0.300952	-12.3423	5.35836e-35	1.21373e-32
CALCA	11.8046	-2.48073	0.394221	-6.29274	3.11908e-10	9.27065e-09
EYA4	116.75	-0.647296	0.196331	-3.29696	0.000977364	0.0074956
CASS4	304.165	0.88593	0.109616	8.08211	6.36571e-16	3.1167e-14
FCGR2C	330.178	1.13579	0.155809	7.28966	3.10741e-13	1.22352e-11
PTPN22	318.711	1.25548	0.103147	12.1717	4.39949e-34	9.30096e-32
CD300LF	343.419	1.33122	0.0972727	13.6854	1.2405e-42	6.91073e-40
SLA2	331.522	1.57932	0.109385	14.4382	2.97459e-47	3.06568e-44
ACOT1	276.051	-0.778091	0.152502	-5.10218	3.35766e-07	6.62929e-06
IRX6	350.898	-1.13138	0.323232	-3.50022	0.000464869	0.00403034
MARCO	324.498	1.83184	0.220283	8.31585	9.11006e-17	4.82108e-15
TMEM154	299.677	0.805494	0.103448	7.7865	6.88905e-15	3.11747e-13
LINC00645	49.2282	-1.76436	0.357232	-4.93897	7.85364e-07	1.4441e-05
IGHV4-31	207.678	2.88239	0.26897	10.7164	8.52796e-27	1.03e-24
AQP4	195.593	-0.649513	0.220761	-2.94215	0.00325944	0.0199188
SIGLEC9	317.727	1.19576	0.093286	12.8182	1.29712e-37	3.79247e-35
CTH	220.579	-0.542787	0.108709	-4.99301	5.94464e-07	1.12332e-05
SERTM2	20.952	-1.18913	0.336247	-3.53649	0.000405488	0.00359411
PLB1	307.636	0.969921	0.085795	11.3051	1.23808e-29	1.8834e-27
THSD7B	259.569	-0.559696	0.170814	-3.27665	0.00105047	0.0079562
GBP1P1	305.217	1.18379	0.128281	9.22806	2.7558e-20	1.94534e-18
CD28	309.485	1.10707	0.123859	8.93812	3.95855e-19	2.50293e-17
TTR	37.4747	-2.32016	0.382627	-6.06376	1.32975e-09	3.70649e-08
ZNF433	247.771	-0.500479	0.0997088	-5.0194	5.1832e-07	9.90623e-06
STK33	247.977	-0.661875	0.236062	-2.80382	0.00505012	0.0281111
SLC2A4	274.96	-0.531924	0.163571	-3.25196	0.00114614	0.00854956
MILR1	313.199	1.12551	0.088764	12.6798	7.65328e-37	2.10338e-34
TESPA1	305.853	1.13164	0.125932	8.98615	2.5604e-19	1.63394e-17
PACRG	89.3416	-1.04833	0.177267	-5.91385	3.34195e-09	8.90575e-08
IGHV3-53	169.004	2.09109	0.268474	7.78883	6.7634e-15	3.06466e-13
DAPP1	285.613	1.32841	0.107938	12.3071	8.29181e-35	1.85777e-32
POU2AF1	339.702	2.58592	0.222124	11.6418	2.5264e-31	4.3662e-29
AL359704.2	74.3354	-3.36063	0.301475	-11.1473	7.38328e-29	1.06425e-26
AFM	56.4308	-1.77971	0.272004	-6.54297	6.03093e-11	1.96076e-09
CD209	291.771	0.641922	0.147149	4.3624	1.28644e-05	0.000179957
KLHL14	94.1479	-0.510065	0.179121	-2.8476	0.00440507	0.0252466
TJP3	154.346	-1.00406	0.230258	-4.36059	1.29712e-05	0.000181329
C16orf54	301.858	1.41187	0.094997	14.8623	5.79329e-50	9.18571e-47
FCER1A	268.927	0.633672	0.206263	3.07215	0.00212523	0.0140495
SLAMF8	311.059	1.78025	0.133624	13.3228	1.7051e-40	7.35301e-38
HHIP	202.026	-0.802575	0.275562	-2.9125	0.00358551	0.0215063
IL21R	319.14	1.44097	0.135562	10.6296	2.17075e-26	2.4997e-24
IGLV9-49	98.8425	2.43373	0.299537	8.12497	4.47469e-16	2.21718e-14
CEBPA	308.113	1.19977	0.128411	9.34317	9.34918e-21	6.87023e-19
PDCD1	323.896	2.1714	0.172967	12.5538	3.78845e-36	9.64067e-34
IGKV1-12	237.175	2.90383	0.261806	11.0915	1.37897e-28	1.95354e-26
LILRA2	303.385	0.941176	0.113729	8.2756	1.27807e-16	6.69486e-15
TNFSF8	286.016	1.09924	0.104102	10.5593	4.60077e-26	5.19635e-24
CEMIP	217.03	0.571407	0.183264	3.11794	0.00182122	0.0124119
SH2D1A	305.999	1.64314	0.127294	12.9082	4.04454e-38	1.29253e-35
CD27	322.905	2.26564	0.146771	15.4365	9.29676e-54	2.94815e-50
TNFSF4	282.813	0.605346	0.095799	6.31892	2.63405e-10	7.88016e-09
OSCAR	325.438	1.03565	0.110566	9.36681	7.47597e-21	5.54311e-19
GRIK5	124.831	-1.41827	0.24879	-5.70067	1.19338e-08	2.98165e-07
DIPK1B	247.361	-0.528915	0.128505	-4.11592	3.85631e-05	0.000472862
HOXB5	197.919	-0.501092	0.143649	-3.48831	0.000486086	0.00419224
LINC00886	264.366	-0.627217	0.130732	-4.79774	1.60469e-06	2.76909e-05
IGHV5-10-1	154.027	1.7299	0.332449	5.2035	1.95573e-07	4.04134e-06
RUBCNL	296.701	1.2907	0.109615	11.7749	5.25884e-32	9.46706e-30
COLCA2	262.813	-0.670358	0.152896	-4.38441	1.16299e-05	0.000164501
GREB1	241.464	-1.01106	0.198811	-5.08553	3.66599e-07	7.19669e-06
GRIP1	247.993	-0.780075	0.132253	-5.89836	3.67137e-09	9.72076e-08
TDGF1	13.8999	-1.28458	0.298321	-4.30602	1.66215e-05	0.000225922
CXCR2P1	309.194	2.68044	0.198993	13.47	2.34883e-41	1.15274e-38
RGS18	293.234	0.897387	0.11914	7.53218	4.99017e-14	2.10347e-12
CD300E	280.456	0.692866	0.140027	4.94809	7.49466e-07	1.38364e-05
THEMIS	281.368	1.61929	0.134651	12.0258	2.6012e-33	5.30863e-31
PLIN4	270.327	-0.864205	0.225265	-3.8364	0.000124853	0.00131353
TNFRSF11A	265.4	0.893577	0.12312	7.25775	3.93568e-13	1.54082e-11
AC116345.4	244.772	-0.738506	0.191649	-3.85342	0.00011648	0.0012341
NLRC4	277.782	1.00018	0.0817296	12.2376	1.95656e-34	4.25834e-32
CARD9	288.393	0.815882	0.117809	6.92549	4.34482e-12	1.57395e-10
IL2RA	281.135	1.42952	0.178092	8.02684	1.00016e-15	4.82807e-14
HENMT1	253.575	0.560673	0.101476	5.52518	3.29146e-08	7.67915e-07
MTTP	163.216	0.928276	0.305259	3.04094	0.00235838	0.0152853
CLEC5A	284.559	0.952321	0.147492	6.45677	1.06962e-10	3.37895e-09
SP140	276.044	1.64245	0.102226	16.0668	4.35896e-58	2.56712e-54
EFR3B	223.301	-0.508058	0.124759	-4.07233	4.6546e-05	0.000555233
GCGR	38.2565	-3.43852	0.403298	-8.52601	1.51482e-17	8.46188e-16
KLK4	125.75	-5.53595	0.448999	-12.3295	6.28187e-35	1.41514e-32
CTXND1	183.767	-0.867278	0.254447	-3.40848	0.000653247	0.00534858
CTSE	238.915	2.34772	0.268446	8.74559	2.21845e-18	1.32161e-16
EBF3	233.413	-0.720117	0.164499	-4.37765	1.19966e-05	0.000169138
NT5M	274.697	-0.651932	0.144036	-4.52618	6.00598e-06	9.14991e-05
RIMS3	222.255	0.592104	0.117743	5.02878	4.93616e-07	9.47361e-06
IGKV1-6	267.105	2.80858	0.26134	10.7468	6.13311e-27	7.45833e-25
CACNA1E	260.198	-0.694496	0.18792	-3.69569	0.000219287	0.00212758
NLGN4X	258.81	-0.9578	0.180297	-5.31235	1.08223e-07	2.32977e-06
DPEP2	277.539	0.958995	0.0987157	9.71471	2.60982e-22	2.20923e-20
SIRPG	288.372	2.02737	0.14674	13.816	2.04043e-43	1.29411e-40
TRIM45	240.427	-0.539245	0.10166	-5.30438	1.13056e-07	2.42746e-06
CRISPLD1	245.238	-0.914361	0.189436	-4.82675	1.3878e-06	2.42836e-05
STEAP1	262.633	-0.563111	0.182006	-3.09391	0.00197535	0.0132693
PYHIN1	274.492	1.44511	0.126452	11.4282	3.02363e-30	4.77584e-28
BAALC	243.131	-1.188	0.201193	-5.90478	3.53121e-09	9.37978e-08
DHRS2	73.4589	-1.81016	0.27075	-6.68572	2.29794e-11	7.75007e-10
SIT1	279.423	1.88582	0.127326	14.8109	1.24498e-49	1.9009e-46
PRAM1	284.541	1.00651	0.109075	9.22764	2.76664e-20	1.94965e-18
SFTPB	81.8857	-2.35059	0.36255	-6.48347	8.96363e-11	2.86232e-09
TLR6	261.393	1.02702	0.101048	10.1637	2.87933e-24	2.83972e-22
AC010378.1	192.642	1.48454	0.333092	4.45686	8.31694e-06	0.000122147
COL4A6	32.513	-1.02479	0.192051	-5.33606	9.49875e-08	2.06642e-06
HS6ST3	53.7526	-0.892482	0.254001	-3.5137	0.000441914	0.003863
PTGES3P1	252.031	0.668011	0.0849122	7.86707	3.63029e-15	1.68156e-13
OMG	31.7861	0.641237	0.132397	4.84331	1.27697e-06	2.25258e-05
KLRB1	272.515	0.930992	0.129174	7.20729	5.70749e-13	2.21138e-11
ZDHHC15	195.588	-0.516277	0.169057	-3.05387	0.00225909	0.0147616
BCL2A1	300.354	1.55223	0.146047	10.6283	2.20084e-26	2.52027e-24
LTC4S	274.561	0.547925	0.14118	3.88104	0.000104013	0.0011184
CLEC12A	256.813	1.40474	0.120185	11.6881	1.46692e-31	2.58434e-29
ADGRB1	145.476	-0.819622	0.211132	-3.88204	0.000103583	0.00111435
AL138826.1	193.472	-0.969541	0.350154	-2.76889	0.00562469	0.0305948
CCBE1	172.191	-1.37608	0.297553	-4.62466	3.75213e-06	5.98612e-05
NELL2	259.795	1.72678	0.145815	11.8423	2.3594e-32	4.40118e-30
FGD1	237.644	-0.608361	0.140398	-4.33311	1.47021e-05	0.000202842
LRRC15	100.922	1.46826	0.277423	5.29248	1.20669e-07	2.57085e-06
BMP7	91.5433	-1.51993	0.342466	-4.4382	9.07136e-06	0.000131957
STAT4	247.739	0.605849	0.0964966	6.27845	3.41966e-10	1.01058e-08
NUGGC	204.991	1.08387	0.210895	5.13939	2.75633e-07	5.55104e-06
KLHDC7B	184.684	0.779232	0.174777	4.45843	8.25629e-06	0.000121299
SIDT1	219.434	0.793576	0.0879603	9.02198	1.84719e-19	1.19358e-17
FST	204.778	-0.935104	0.24547	-3.80945	0.000139276	0.00144305
CYP2S1	203.52	0.971199	0.119957	8.0962	5.67007e-16	2.78604e-14
STAC3	268.414	0.808162	0.0947342	8.53084	1.45288e-17	8.14898e-16
IGKV1-27	270.402	2.79157	0.261583	10.6718	1.37882e-26	1.6381e-24
CD200R1	254.491	1.62677	0.139464	11.6644	1.93804e-31	3.38541e-29
IRF4	249.383	1.9566	0.143436	13.641	2.28545e-42	1.23971e-39
NOD2	265.019	1.42978	0.122816	11.6416	2.53129e-31	4.3662e-29
ALOX15B	299.797	1.2067	0.215583	5.59738	2.17612e-08	5.23399e-07
PLAC8	237.118	1.17119	0.131922	8.87791	6.81266e-19	4.23608e-17
TUBB2B	153.63	-0.620817	0.21312	-2.913	0.00357979	0.0214845
PELATON	282.672	1.14706	0.151062	7.5933	3.11852e-14	1.33917e-12
GRAP2	233.014	1.18301	0.0930236	12.7173	4.73878e-37	1.31997e-34
TRIM29	224.766	1.11105	0.270801	4.10284	4.08118e-05	0.000495571
NCF1	255.544	1.40898	0.102021	13.8106	2.20008e-43	1.37422e-40
FAM169A	51.9937	-0.732079	0.16569	-4.41837	9.94472e-06	0.000142748
BEX1	167.795	-1.13372	0.32574	-3.48043	0.000500602	0.00429944
MYCL	213.857	0.98293	0.11114	8.8441	9.22728e-19	5.66907e-17
EPN3	49.5119	-2.25198	0.251826	-8.94261	3.80092e-19	2.40696e-17
FAM184A	173.37	-0.547168	0.13223	-4.13799	3.50356e-05	0.000435043
S1PR4	251.194	1.10083	0.109411	10.0614	8.18245e-24	7.88134e-22
SIGLEC14	233.85	1.12201	0.141703	7.91802	2.41327e-15	1.13054e-13
SLC26A4	74.7713	-0.544998	0.132845	-4.10252	4.08679e-05	0.000496107
ORM1	10.0087	1.77307	0.309244	5.73358	9.8335e-09	2.47036e-07
OSM	239.962	1.16852	0.172162	6.7873	1.14249e-11	3.95459e-10
RERGL	124.317	-0.501157	0.187247	-2.67645	0.00744058	0.0380238
CCR7	232.515	1.43739	0.138958	10.344	4.45316e-25	4.62422e-23
MCOLN3	215.352	-1.74441	0.267139	-6.52996	6.57859e-11	2.13042e-09
WNK3	166.04	-0.869814	0.186162	-4.67234	2.97791e-06	4.85618e-05
CXorf21	225.392	1.00666	0.106507	9.45155	3.33863e-21	2.57262e-19
IGHV2-70	155.024	3.87473	0.301761	12.8404	9.7397e-38	2.90956e-35
PLEKHG4B	123.745	-0.681103	0.217315	-3.13417	0.00172341	0.0118791
FAT3	173.293	-0.628551	0.17541	-3.58333	0.000339246	0.00309961
MS4A14	251.498	0.765994	0.15373	4.98272	6.26958e-07	1.17751e-05
CFB	228.236	0.517884	0.146723	3.52966	0.000416093	0.00366997
PWWP3B	194.444	-1.37065	0.272632	-5.02748	4.9697e-07	9.52469e-06
SCN8A	213.493	-0.600473	0.16852	-3.56323	0.000366324	0.00330743
HECW1	101.587	-1.25953	0.224863	-5.6013	2.12756e-08	5.12018e-07
GJD3	201.98	0.660387	0.118684	5.56426	2.63271e-08	6.24812e-07
PYGO1	183.637	-0.676305	0.193011	-3.50396	0.000458386	0.00398166
RFLNA	212.335	0.93129	0.274534	3.39226	0.000693191	0.00561651
ADGRE1	236.612	1.25349	0.150016	8.35572	6.50323e-17	3.48176e-15
SIM2	27.9771	-1.00889	0.257891	-3.91207	9.15096e-05	0.00100039
SHISA2	128.011	-0.80197	0.230434	-3.48025	0.000500939	0.00430144
DPP6	46.2092	-1.44521	0.244478	-5.9114	3.39214e-09	9.02279e-08
ASB2	232.04	1.27967	0.143084	8.94349	3.77071e-19	2.3915e-17
CNTN3	112.856	-1.35201	0.31143	-4.34131	1.41638e-05	0.000196269
SCUBE2	220.797	-1.09497	0.176103	-6.21776	5.04307e-10	1.47238e-08
LINC00861	225.737	1.12186	0.142899	7.85069	4.13761e-15	1.90667e-13
ANKDD1B	205.632	-0.616025	0.151067	-4.07782	4.54603e-05	0.000544164
WNK2	121.077	-0.887012	0.265752	-3.33775	0.0008446	0.00663971
FYB2	122.922	-1.43843	0.255138	-5.63783	1.72203e-08	4.19816e-07
RASGRP4	222.887	0.807122	0.0820959	9.83145	8.24251e-23	7.24515e-21
TCL6	140.174	-1.15522	0.301152	-3.83599	0.000125061	0.00131398
SMIM10L2B	175.224	-0.692643	0.158074	-4.38177	1.1772e-05	0.000166085
DDN	13.7305	-0.775542	0.215171	-3.6043	0.000312998	0.00288601
MAPK4	41.0621	-1.82208	0.321107	-5.67439	1.39187e-08	3.44005e-07
KCNK13	124.939	0.751174	0.132386	5.67411	1.39409e-08	3.44347e-07
LRP8	213.088	0.65271	0.139816	4.66834	3.03641e-06	4.94376e-05
CCSER1	122.555	-0.691435	0.167666	-4.12389	3.72524e-05	0.000458701
NAP1L3	181.41	-0.606893	0.170173	-3.56633	0.000362017	0.00327355
KCNH6	145.294	-0.703743	0.218999	-3.21345	0.00131149	0.00955068
PAK6	106.293	-1.00139	0.242863	-4.12326	3.73546e-05	0.000459822
HSH2D	233.232	1.48535	0.148894	9.97589	1.9435e-23	1.79241e-21
VSIG2	127.502	-0.673351	0.192003	-3.50697	0.000453232	0.00394604
CARMIL2	216.293	1.60018	0.136451	11.7271	9.25449e-32	1.65877e-29
CSTA	235.4	1.06084	0.117908	8.99713	2.317e-19	1.48551e-17
CAPN13	189.437	-0.517284	0.18684	-2.76859	0.00562988	0.0306033
SLC4A9	22.8446	-1.71569	0.283285	-6.05641	1.39196e-09	3.86941e-08
AC022034.1	191.061	0.508214	0.147074	3.4555	0.000549265	0.00464385
IL1RN	215.207	1.1148	0.175684	6.34548	2.21735e-10	6.69672e-09
LINC02600	137.535	-0.718484	0.190573	-3.77013	0.000163161	0.00165387
AC007743.1	183.221	-0.546749	0.135437	-4.03693	5.41549e-05	0.000633703
NR0B2	21.9549	-4.19525	0.445612	-9.41458	4.74996e-21	3.61954e-19
FLG-AS1	217.97	-1.06174	0.192181	-5.52467	3.30096e-08	7.6926e-07
RTN4RL2	219.27	-0.642996	0.165041	-3.89598	9.78015e-05	0.00105962
MCCD1	32.2935	-2.83552	0.345807	-8.19972	2.40939e-16	1.22626e-14
IRF9	208.354	0.50314	0.160506	3.13471	0.00172024	0.011863
AC123912.4	191.624	-0.593333	0.215329	-2.75548	0.00586069	0.0316074
ZNF831	203.351	1.60156	0.120214	13.3225	1.71228e-40	7.35301e-38
MIR155HG	212.668	1.45306	0.166394	8.73261	2.48852e-18	1.47398e-16
GFI1	210.406	1.38822	0.108181	12.8324	1.07959e-37	3.20188e-35
NOS1	55.9165	-0.639263	0.212709	-3.00534	0.00265282	0.0168328
FBN3	18.506	-1.21292	0.306396	-3.95867	7.53678e-05	0.000848223
ZC3H12D	203.724	0.742035	0.114857	6.46052	1.04344e-10	3.30381e-09
BCHE	145.662	-1.20856	0.263547	-4.58576	4.52343e-06	7.09044e-05
LILRA1	202.02	0.820523	0.0997632	8.22471	1.95656e-16	1.0095e-14
ITGB2-AS1	219.376	1.21937	0.173598	7.02407	2.15503e-12	8.0109e-11
ELAPOR1	210.087	0.969371	0.15146	6.40017	1.55203e-10	4.77837e-09
LYPD6B	24.2408	-0.886786	0.283723	-3.12553	0.00177486	0.0121422
BATF	230.174	1.66645	0.133986	12.4375	1.63578e-35	3.89798e-33
GPR68	196.277	1.11316	0.117062	9.50912	1.92285e-21	1.51567e-19
PIK3C2G	7.3961	-1.8069	0.291653	-6.19537	5.81498e-10	1.68463e-08
CCL3L3	178.064	0.648602	0.199632	3.24899	0.00115815	0.0086104
IGLV3-9	159.903	3.04173	0.277071	10.9782	4.86661e-28	6.5779e-26
SLC51B	162.728	-1.22927	0.163503	-7.51831	5.54899e-14	2.32044e-12
CNGA1	102.634	-0.822337	0.193037	-4.26001	2.0442e-05	0.00027045
PARP15	205.097	1.3289	0.145906	9.10795	8.39547e-20	5.56436e-18
SLC2A12	81.3137	-1.4684	0.214685	-6.83982	7.92943e-12	2.78205e-10
AL365361.1	192.236	1.01012	0.128986	7.83121	4.83191e-15	2.21821e-13
TRIM50	29.3	-1.81283	0.246832	-7.34438	2.06718e-13	8.24174e-12
CD300LG	156.835	-0.882436	0.240956	-3.66223	0.000250025	0.00237714
PAK3	172.708	0.555898	0.174654	3.18286	0.00145829	0.0104028
AC026992.2	142.189	-0.704906	0.162685	-4.33296	1.47116e-05	0.000202905
LEAP2	187.965	0.507551	0.187323	2.7095	0.00673851	0.0352398
KCNH2	259.175	-1.02033	0.241875	-4.21841	2.46031e-05	0.000318151
SCN2A	100.726	-1.70471	0.251617	-6.77504	1.24368e-11	4.29404e-10
GIMAP5	173.196	0.570841	0.14559	3.92089	8.82231e-05	0.000970125
HSD11B1	151.385	1.80064	0.213626	8.42895	3.48786e-17	1.90446e-15
IGHV3-64D	102.747	1.84913	0.294414	6.28073	3.36991e-10	9.96588e-09
TM6SF1	183.533	0.69363	0.118626	5.8472	4.99902e-09	1.30268e-07
HMGA2	35.0475	1.29737	0.304755	4.25708	2.07114e-05	0.00027375
FCRL3	201.568	1.9204	0.175394	10.9491	6.71107e-28	8.95352e-26
SRCIN1	199.902	-0.507707	0.144618	-3.51067	0.000446979	0.00389736
FBN2	147.663	1.14972	0.18226	6.30813	2.82434e-10	8.44184e-09
GRID1	215.948	-0.595842	0.181548	-3.28201	0.00103069	0.00782508
LY9	195.121	1.44634	0.109287	13.2343	5.56361e-40	2.24863e-37
CCL8	167.898	0.995477	0.160376	6.20713	5.39596e-10	1.56986e-08
MEOX2	132.081	-0.756434	0.214343	-3.52908	0.000417008	0.00367565
PKD1L2	150.716	-1.05348	0.22824	-4.61568	3.91811e-06	6.22684e-05
UBASH3A	195.955	1.74436	0.121151	14.3983	5.30559e-47	5.20769e-44
IGHV1-69	171.551	3.08536	0.301386	10.2372	1.35037e-24	1.35778e-22
ARL11	196.209	1.08604	0.0768536	14.1313	2.43483e-45	1.85881e-42
CD300C	204.486	0.827841	0.125163	6.61413	3.73754e-11	1.23958e-09
PLCXD2	188.625	0.717682	0.115977	6.18816	6.08716e-10	1.75608e-08
SH3BP1	214.424	1.13935	0.115819	9.83731	7.77599e-23	6.84969e-21
SLC22A13	110.668	-0.725687	0.277106	-2.61881	0.00882368	0.0433404
NTNG2	188.825	0.795536	0.169345	4.69773	2.63066e-06	4.33622e-05
HLA-DOB	213.456	1.94804	0.149575	13.0239	8.95016e-39	3.04934e-36
EFNB3	141.138	-0.64134	0.160107	-4.0057	6.18332e-05	0.00071223
PRRG2	81.1015	-0.85006	0.168973	-5.03075	4.88552e-07	9.38517e-06
CCR4	185.941	1.48362	0.143228	10.3584	3.8326e-25	4.01013e-23
CTSV	77.9131	-0.564737	0.153674	-3.67489	0.000237948	0.00228073
FIBCD1	241.11	-0.819899	0.318765	-2.57211	0.010108	0.0481515
IGSF21	175.135	0.61265	0.135873	4.50898	6.51407e-06	9.85116e-05
TPSG1	234.387	1.40134	0.30402	4.60936	4.03919e-06	6.39707e-05
PRTG	113.667	-0.817504	0.160983	-5.0782	3.8103e-07	7.441e-06
FAM180A	61.414	-0.692814	0.241888	-2.86419	0.00418071	0.0242507
PRKG2	193.564	-0.731773	0.275756	-2.6537	0.00796151	0.0400309
PATL2	194.139	0.910123	0.142875	6.37007	1.88946e-10	5.74432e-09
RIPK3	165.622	0.832445	0.079469	10.4751	1.12433e-25	1.21975e-23
YBX2	200.425	-0.711853	0.215899	-3.29716	0.00097669	0.00749537
LHX1-DT	35.0864	-1.57801	0.395919	-3.9857	6.72807e-05	0.000767898
KCNN4	191.493	1.14951	0.155261	7.40369	1.32454e-13	5.35859e-12
P2RY12	177.569	0.676645	0.1596	4.23963	2.23889e-05	0.000293476
AC103702.2	221.052	0.858269	0.268482	3.19675	0.00138987	0.00999608
GNGT2	177.646	0.81638	0.0833628	9.7931	1.20537e-22	1.04393e-20
ST8SIA1	182.733	1.46237	0.127471	11.4721	1.82079e-30	2.9207e-28
BCAS1	62.1821	-1.08246	0.26549	-4.07723	4.55758e-05	0.000545152
AC019197.1	73.0842	-1.43616	0.216628	-6.62962	3.36552e-11	1.12071e-09
LINC01230	27.7323	-4.0369	0.51593	-7.82451	5.09629e-15	2.33438e-13
ERVMER34-1	32.7456	-1.07556	0.243387	-4.41913	9.91008e-06	0.000142449
TXK	161.444	0.753755	0.126305	5.96772	2.40586e-09	6.54231e-08
TRG-AS1	184.524	1.22172	0.09477	12.8914	5.03292e-38	1.59602e-35
Z99572.1	119.52	-0.981533	0.149028	-6.58623	4.5112e-11	1.4878e-09
GABRQ	156.723	-0.592354	0.181318	-3.26693	0.00108719	0.00818916
KAZALD1	180.991	-0.54183	0.152754	-3.54708	0.000389526	0.00347899
C19orf38	189.941	0.971931	0.0945719	10.2772	8.93225e-25	9.06976e-23
ZNF385C	162.451	-0.548871	0.119971	-4.57501	4.76196e-06	7.43042e-05
CRTAM	189.843	1.85624	0.123067	15.0831	2.09215e-51	4.10709e-48
NTNG1	36.2212	-1.2213	0.308819	-3.95474	7.6618e-05	0.000859476
RNF43	99.3265	-0.696061	0.15975	-4.35719	1.31746e-05	0.00018379
FTLP3	168.177	0.733398	0.131655	5.57062	2.53832e-08	6.03822e-07
AL133367.1	156.497	-0.500673	0.133403	-3.75309	0.000174667	0.00174772
SLC5A2	39.6485	-0.865934	0.245227	-3.53116	0.000413747	0.00365397
IGLV7-43	177.108	2.99612	0.274033	10.9334	7.97608e-28	1.05728e-25
CNTNAP5	162.746	-2.03587	0.334476	-6.08675	1.15224e-09	3.24019e-08
AC116366.1	165.969	0.621368	0.139056	4.46847	7.87813e-06	0.000116449
SLAMF1	173.658	1.41279	0.115719	12.2088	2.78872e-34	5.95673e-32
LILRA6	187.598	1.30944	0.110557	11.844	2.31079e-32	4.33011e-30
FCRL5	210.578	2.88411	0.248963	11.5845	4.93744e-31	8.27423e-29
CD244	180.581	1.27583	0.0925376	13.7871	3.04559e-43	1.84639e-40
MCOLN2	162.957	1.05024	0.140544	7.47267	7.85826e-14	3.23957e-12
CLGN	195.448	-1.18089	0.27507	-4.29304	1.76243e-05	0.000237983
MANEAL	158.724	-0.723225	0.167704	-4.31252	1.61406e-05	0.000219981
H2AW	193.884	-0.87203	0.212027	-4.11282	3.90859e-05	0.00047771
KCNJ11	147.43	-1.08533	0.195372	-5.5552	2.77293e-08	6.53596e-07
LAX1	173.24	1.66539	0.142985	11.6473	2.3688e-31	4.12042e-29
DIRAS1	90.8154	-2.27135	0.267591	-8.48814	2.09965e-17	1.16655e-15
AC061961.1	151.201	-0.592774	0.193666	-3.06081	0.00220741	0.0145021
FCGR3B	172.874	1.05141	0.199518	5.26976	1.36602e-07	2.88791e-06
FCRL6	168.737	0.940861	0.124003	7.58739	3.26419e-14	1.39882e-12
RDH12	110.934	-1.68485	0.209368	-8.04728	8.46509e-16	4.11041e-14
XCR1	163.02	2.05014	0.171212	11.9743	4.84688e-33	9.55329e-31
FASLG	178.453	1.79758	0.139606	12.8761	6.13427e-38	1.93042e-35
VMO1	185.966	0.831979	0.134345	6.19286	5.90808e-10	1.708e-08
CCDC170	158.146	0.743389	0.126735	5.8657	4.4724e-09	1.17212e-07
DCHS2	165.843	-0.534354	0.206642	-2.58589	0.00971285	0.0467607
CARD14	166.978	0.586546	0.205229	2.85801	0.00426314	0.0246145
GCOM1	34.07	-0.781478	0.190031	-4.11237	3.91624e-05	0.000478503
ATP12A	3.90562	-1.22951	0.324586	-3.78795	0.000151897	0.00155302
LILRA5	179.595	0.668015	0.127444	5.24164	1.59158e-07	3.32554e-06
FLJ16779	96.1337	-1.3417	0.332744	-4.03223	5.52511e-05	0.0006447
HCAR1	85.1754	-1.09968	0.201832	-5.44852	5.07911e-08	1.14858e-06
CHRDL2	131.882	0.808585	0.258599	3.12679	0.00176724	0.0121041
CARMIL3	176.647	-0.768206	0.172247	-4.4599	8.19973e-06	0.000120683
CD5L	128.895	1.3001	0.289736	4.48719	7.21677e-06	0.000107638
AC007405.3	139.819	-0.644882	0.117804	-5.47418	4.39532e-08	1.00442e-06
IGHV2-26	132.014	2.57137	0.299982	8.57174	1.01934e-17	5.7882e-16
SIGLEC7	157.842	1.28308	0.117174	10.9502	6.62951e-28	8.87343e-26
PLA2G2D	172.257	2.06461	0.23018	8.96955	2.97741e-19	1.89712e-17
BHLHE40-AS1	163.275	1.0759	0.102137	10.5339	6.0284e-26	6.69868e-24
TMIGD3	170.409	1.01508	0.122483	8.28751	1.1564e-16	6.07296e-15
TCEAL2	66.6977	-1.56918	0.347592	-4.51443	6.34864e-06	9.62569e-05
CA10	9.98368	-2.35436	0.366735	-6.4198	1.3645e-10	4.2358e-09
HOXB-AS3	75.7588	-0.712945	0.189167	-3.76886	0.000163996	0.00166029
CYP2B6	23.3965	-1.00982	0.320848	-3.14734	0.00164762	0.0114754
PRDM8	151.002	0.655886	0.154081	4.25676	2.07412e-05	0.000273969
MEI1	181.121	1.40221	0.136296	10.2879	7.98719e-25	8.13017e-23
HLA-DPB2	160.318	1.60626	0.174656	9.19672	3.69027e-20	2.55254e-18
PLIN5	142.547	-1.01418	0.213657	-4.74675	2.06714e-06	3.47969e-05
TRAT1	166.032	1.76852	0.131491	13.4497	3.09023e-41	1.49876e-38
TYRP1	13.328	-2.66077	0.307195	-8.66151	4.65558e-18	2.68805e-16
TM4SF4	61.606	1.49915	0.263283	5.69406	1.24052e-08	3.09006e-07
IGHV3-66	106.108	3.13482	0.266101	11.7806	4.91551e-32	8.8878e-30
IGKV2-30	180.758	2.53961	0.238442	10.6509	1.72779e-26	2.0178e-24
HOXA7	118.224	-0.684693	0.15353	-4.45967	8.20857e-06	0.000120727
LINC01606	9.71269	-1.73792	0.367195	-4.73298	2.21253e-06	3.70326e-05
RND2	141.009	-0.660644	0.149006	-4.43368	9.26401e-06	0.000134191
FOXP3	159.138	1.47819	0.143229	10.3204	5.69727e-25	5.85711e-23
NRAD1	22.519	-0.890742	0.242629	-3.67121	0.000241409	0.00230891
P2RX1	141.982	0.878912	0.139872	6.28369	3.3064e-10	9.79915e-09
AC008555.1	133.321	-0.501423	0.169848	-2.95219	0.00315528	0.0193967
ZNF683	167.98	1.33187	0.15539	8.57114	1.02462e-17	5.8102e-16
AC008105.3	169.041	1.32645	0.185442	7.15293	8.49473e-13	3.2546e-11
ITPRIPL1	157.579	0.679881	0.0921247	7.38001	1.5828e-13	6.36596e-12
AL929091.1	29.4341	-1.33105	0.237501	-5.60437	2.09009e-08	5.04178e-07
AC105020.1	145.005	0.515864	0.173295	2.97679	0.00291287	0.0181944
MS4A1	114.238	1.1641	0.1774	6.56199	5.30943e-11	1.7344e-09
NEXMIF	73.0954	-1.03549	0.273321	-3.78853	0.000151539	0.00154979
KBTBD8	142.406	0.854026	0.0972114	8.78524	1.56028e-18	9.41767e-17
RALYL	11.4641	-2.52313	0.381036	-6.62177	3.54914e-11	1.1809e-09
TMEM200C	121.428	0.538467	0.17228	3.12553	0.00177486	0.0121422
PCDHB2	164.901	-0.601551	0.211766	-2.84064	0.00450234	0.0256578
TBX21	147.275	0.643747	0.11697	5.5035	3.72315e-08	8.61802e-07
AIM2	153.571	1.61745	0.16599	9.74428	1.95153e-22	1.66912e-20
ZBP1	154.277	1.68199	0.131681	12.7732	2.3141e-37	6.67123e-35
DBH-AS1	141.665	0.627214	0.170924	3.66955	0.000242978	0.00232138
KIAA1549L	82.2448	-0.767119	0.188442	-4.07084	4.6844e-05	0.000558134
PLAG1	119.601	-0.924143	0.193194	-4.7835	1.7227e-06	2.9554e-05
IGF2BP3	162.586	0.867338	0.293384	2.95632	0.00311336	0.0191966
CYP2C9	128.164	0.936751	0.28739	3.25951	0.00111606	0.00836689
EGFL6	45.4284	1.11962	0.277539	4.03409	5.48148e-05	0.000640698
TRPM6	66.6442	-0.508404	0.142403	-3.57018	0.00035674	0.00323237
CDH17	54.3441	-0.662909	0.235861	-2.81059	0.00494505	0.0276307
NR2E1	112.196	-0.973103	0.33996	-2.8624	0.00420444	0.024361
SLC16A11	78.9956	-0.83325	0.185687	-4.48738	7.21042e-06	0.000107582
ACSL6	88.9416	0.6775	0.161351	4.19892	2.68187e-05	0.000343567
ORM2	5.0911	0.739543	0.241014	3.06847	0.00215157	0.0141918
KLB	54.7471	-1.24684	0.222287	-5.60913	2.03348e-08	4.91673e-07
IGHV7-4-1	60.8785	2.51062	0.367596	6.82985	8.50021e-12	2.97724e-10
KLRG1	135.561	0.579582	0.0804273	7.20629	5.74967e-13	2.22563e-11
AFAP1-AS1	80.0165	1.45435	0.25084	5.79791	6.71481e-09	1.73445e-07
FAM155B	135.761	-0.80561	0.219443	-3.67116	0.000241448	0.00230891
IGKV2D-29	91.1372	2.62134	0.263666	9.94187	2.73632e-23	2.51236e-21
TNNT1	113.917	0.973151	0.321342	3.0284	0.00245855	0.0157995
KCNF1	153.422	-0.685414	0.216093	-3.17185	0.0015147	0.0107144
IGLV10-54	128.741	2.17033	0.315754	6.87349	6.26484e-12	2.23029e-10
COL26A1	19.1868	-0.908072	0.261178	-3.47683	0.000507376	0.00434856
PPM1E	56.8328	-1.50038	0.17122	-8.76288	1.90323e-18	1.13801e-16
APCDD1L-DT	55.5091	1.13973	0.240751	4.73404	2.20098e-06	3.68694e-05
S100A3	147.724	0.631554	0.134887	4.68209	2.83969e-06	4.65101e-05
ACVR2B-AS1	118.859	-0.533604	0.103686	-5.14632	2.65647e-07	5.37882e-06
FAM155A	121.188	-0.580301	0.172085	-3.37217	0.000745784	0.005962
LYPD5	123.845	0.506564	0.10533	4.80931	1.51454e-06	2.62561e-05
PTX3	96.7935	0.561718	0.197697	2.8413	0.00449299	0.0256223
TMEM71	137.832	0.716196	0.0969726	7.38555	1.51828e-13	6.12437e-12
IGLV2-18	95.2234	2.27025	0.269428	8.42619	3.57099e-17	1.94728e-15
NCF1C	151.88	1.37258	0.113389	12.1051	9.92643e-34	2.04609e-31
HERC2P3	125.827	-0.566959	0.199286	-2.84496	0.00444176	0.0253898
IGLC7	102.231	2.51463	0.306049	8.21644	2.0963e-16	1.07488e-14
SAMD3	137.499	0.921791	0.101247	9.10436	8.67803e-20	5.7424e-18
C11orf21	135.954	0.93405	0.135479	6.89443	5.40808e-12	1.93531e-10
AP000757.1	53.3108	-1.05347	0.188298	-5.59468	2.21029e-08	5.30378e-07
CNR1	143.497	-0.59496	0.205922	-2.88925	0.00386164	0.0227773
COL10A1	137.42	1.40119	0.271558	5.15983	2.47179e-07	5.03955e-06
IGKV3D-20	125.796	2.76621	0.262383	10.5426	5.49328e-26	6.13714e-24
APCS	19.5252	1.42035	0.456716	3.10992	0.00187139	0.0126805
PI3	66.8625	1.54367	0.307763	5.01576	5.28236e-07	1.00724e-05
SCML4	130.982	1.32592	0.115067	11.5231	1.00935e-30	1.63889e-28
LINC01232	136.67	0.521076	0.103122	5.05301	4.34904e-07	8.41339e-06
TMED6	119.144	-0.547134	0.170976	-3.20006	0.00137399	0.0099132
TMEM150B	122.863	0.94946	0.108725	8.73266	2.48756e-18	1.47398e-16
IGHV3-72	141.949	2.46681	0.253384	9.73547	2.12841e-22	1.80543e-20
GAS6-DT	97.7218	-0.837469	0.169611	-4.93759	7.9092e-07	1.45237e-05
MATN3	127.059	-0.612414	0.199317	-3.07256	0.00212231	0.0140347
MMP25	135.004	0.557677	0.111772	4.98941	6.05635e-07	1.14214e-05
VSTM2L	86.7911	-1.38874	0.298005	-4.66012	3.16019e-06	5.11298e-05
GPR171	132.385	1.41351	0.118009	11.978	4.63601e-33	9.23283e-31
WNT10A	83.7662	0.987407	0.170848	5.77946	7.49411e-09	1.91534e-07
AP003068.2	115.629	-0.77913	0.117381	-6.63761	3.188e-11	1.06245e-09
AC139769.1	77.158	-0.514227	0.1291	-3.98318	6.79994e-05	0.000774813
ITGAD	125.956	1.14184	0.174868	6.52973	6.58903e-11	2.13212e-09
GZMM	143.324	0.991132	0.123168	8.04696	8.48746e-16	4.11642e-14
LINC01055	5.59077	0.653793	0.245049	2.66801	0.00763028	0.0387392
ADCYAP1	63.7466	-0.705464	0.214279	-3.29227	0.000993822	0.00759272
PCDHGB4	113.424	-0.89645	0.225019	-3.98388	6.77998e-05	0.000772753
LINC01532	95.4446	-0.869942	0.218864	-3.97481	7.04362e-05	0.000798167
SYNGR3	61.0877	-0.633872	0.223428	-2.83703	0.00455357	0.0258945
NINJ2	127.758	0.652151	0.107314	6.07706	1.22409e-09	3.43054e-08
CEROX1	141.448	-1.84061	0.222542	-8.27085	1.33008e-16	6.94962e-15
CEACAM21	131.527	1.18324	0.101834	11.6193	3.2888e-31	5.60251e-29
PLPP4	74.888	-1.22449	0.23933	-5.11635	3.11511e-07	6.20688e-06
PCDHGA1	126.319	-0.559922	0.164502	-3.40373	0.000664719	0.00542635
SMPD3	107.334	0.529503	0.0982001	5.39208	6.96477e-08	1.54284e-06
SYT1	43.4202	-0.504842	0.169599	-2.97668	0.00291385	0.018195
SLC25A21-AS1	104.238	-0.502254	0.133911	-3.75064	0.000176383	0.00176276
ALDH1L1-AS2	113.434	-1.01918	0.212928	-4.78649	1.69727e-06	2.91663e-05
TMSB4XP8	110.067	0.819145	0.139605	5.86759	4.42165e-09	1.1603e-07
AL928654.1	109.788	-0.516267	0.0867711	-5.94975	2.68544e-09	7.24525e-08
AC009549.1	144.771	0.611679	0.15979	3.82802	0.000129178	0.00135161
ENKUR	124.674	0.659476	0.160582	4.10679	4.01194e-05	0.000488171
FSTL4	83.5426	-1.73424	0.226806	-7.64638	2.06717e-14	8.97989e-13
PCDHGB1	129.437	-0.871739	0.236522	-3.68566	0.000228114	0.00220028
GPBAR1	84.5439	0.506089	0.111642	4.53314	5.81137e-06	8.89286e-05
PI15	129.494	0.841688	0.285216	2.95105	0.00316691	0.019454
BCO2	112.858	-0.770857	0.169069	-4.55943	5.12926e-06	7.94342e-05
CCDC141	116.883	0.759362	0.13853	5.48158	4.21551e-08	9.67081e-07
CHODL	77.6741	-0.738516	0.239564	-3.08275	0.00205098	0.0136771
TSPAN32	126.231	0.615125	0.124226	4.95167	7.35804e-07	1.36086e-05
TRGC2	131.099	1.38149	0.141819	9.74123	2.01112e-22	1.71298e-20
E2F2	138.751	0.650756	0.120561	5.39775	6.74805e-08	1.49886e-06
ADH4	5.80412	0.8158	0.307164	2.65591	0.00790954	0.039833
DLGAP1	90.3948	-0.723714	0.22933	-3.15578	0.0016007	0.0112031
CD300LB	129.09	1.01194	0.115847	8.73518	2.43267e-18	1.44505e-16
ABCD2	118.98	1.14614	0.122324	9.36977	7.26919e-21	5.41835e-19
TRIM46	123.646	0.750749	0.1767	4.24872	2.14999e-05	0.000282812
CD101	124.773	0.857553	0.104953	8.17085	3.06223e-16	1.54517e-14
ARHGAP5-AS1	106.588	-0.611979	0.091537	-6.68559	2.30003e-11	7.75007e-10
MMP12	57.6532	2.91392	0.328858	8.86074	7.94886e-19	4.91292e-17
TRIM71	98.3527	-1.02829	0.281026	-3.65906	0.000253146	0.00240293
TLR10	122.885	1.37997	0.131161	10.5212	6.90251e-26	7.64936e-24
AC148477.4	27.6163	-3.30335	0.330406	-9.99783	1.55779e-23	1.44966e-21
NPIPB15	129.749	-0.659137	0.243489	-2.70705	0.00678834	0.0354419
LINC02432	67.2757	-0.967435	0.209766	-4.61196	3.9888e-06	6.32699e-05
FAM171A2	96.3578	-0.504581	0.145741	-3.46218	0.000535825	0.00454795
DERL3	136.441	1.80854	0.184296	9.8132	9.87865e-23	8.62812e-21
HS3ST3A1	37.35	1.15465	0.203014	5.68752	1.28901e-08	3.20118e-07
MEFV	122.194	0.924016	0.126476	7.30587	2.75479e-13	1.09093e-11
ASGR2	87.9517	0.718052	0.131577	5.45726	4.83529e-08	1.09826e-06
TMEM156	119.423	0.787366	0.105276	7.47906	7.48567e-14	3.09215e-12
RNU4-1	5.28702	1.07977	0.261537	4.12857	3.65033e-05	0.000450149
DHRS9	120.065	0.902407	0.156833	5.75394	8.71894e-09	2.20379e-07
SLC66A1L	127.64	-0.612111	0.233372	-2.6229	0.00871859	0.0429214
ZPLD2P	76.9911	-0.751302	0.164431	-4.56911	4.89807e-06	7.61111e-05
RTL1	5.63532	-1.55692	0.456642	-3.40951	0.0006508	0.00533596
ASIC1	179.549	-1.76313	0.250258	-7.04523	1.85155e-12	6.92023e-11
PART1	26.9653	-2.65722	0.359662	-7.38811	1.48926e-13	6.01908e-12
AL049838.1	50.5112	-0.818582	0.174461	-4.69207	2.70454e-06	4.44556e-05
NPM2	108.413	-0.908488	0.192433	-4.72107	2.34613e-06	3.90943e-05
LINC00659	110.472	-0.59022	0.199803	-2.954	0.0031368	0.0193036
TMEM207	1.29195	-2.3177	0.620374	-3.73596	0.000186998	0.00185179
TCHH	46.3308	0.636386	0.158881	4.00544	6.19026e-05	0.000712831
CRABP1	11.972	-1.42755	0.524166	-2.72346	0.00646017	0.0340999
AC026369.1	103.462	-1.51396	0.282783	-5.3538	8.61244e-08	1.88354e-06
TMEM246-AS1	91.9263	-0.706445	0.265978	-2.65603	0.00790658	0.0398276
THRSP	64.6876	-2.55997	0.327989	-7.80505	5.94782e-15	2.71238e-13
DTHD1	114.946	1.67715	0.160613	10.4422	1.59157e-25	1.70422e-23
AK5	67.9512	-0.950644	0.197514	-4.81305	1.48643e-06	2.58013e-05
CALHM6	122.932	2.31153	0.157335	14.6918	7.28049e-49	9.37932e-46
MICB-DT	115.936	0.537197	0.136102	3.94703	7.91259e-05	0.000882805
LINC00683	110.888	1.20931	0.245832	4.91926	8.68699e-07	1.58181e-05
GABRB2	49.7135	-0.63363	0.229749	-2.75793	0.0058169	0.0314123
HTR2B	94.5921	0.874462	0.197132	4.43592	9.1678e-06	0.000133125
AC007953.1	116.201	0.675032	0.227151	2.97173	0.00296125	0.0184296
AC027020.2	114.2	0.516319	0.1645	3.13871	0.00169692	0.0117336
MAP3K15	63.5111	-1.74023	0.233165	-7.46353	8.42324e-14	3.46901e-12
PRR33	116.762	0.634006	0.192765	3.28901	0.00100539	0.00766653
NRG2	102.775	-0.746448	0.169254	-4.41023	1.03261e-05	0.00014781
SIX4	36.4601	-0.718651	0.231833	-3.09987	0.00193608	0.013048
IGSF11	57.4083	-1.18984	0.218475	-5.44611	5.14834e-08	1.16169e-06
CD1C	101.871	0.659922	0.160522	4.11111	3.93755e-05	0.000480965
LAMB4	59.0585	-0.91184	0.17101	-5.33209	9.70889e-08	2.11102e-06
NAIP	108.966	1.20798	0.128761	9.38157	6.50003e-21	4.87207e-19
PHACTR3	79.1408	-0.764471	0.238956	-3.19921	0.00137807	0.00993023
SORCS1	81.1452	-1.60347	0.285794	-5.61057	2.01663e-08	4.87886e-07
HLA-J	129.503	0.757575	0.158699	4.77367	1.80903e-06	3.09064e-05
CCL22	119.278	1.47927	0.155557	9.50945	1.91667e-21	1.51369e-19
CNTN6	45.5224	-0.787429	0.259247	-3.03737	0.0023865	0.0154424
AL360169.3	24.3559	-1.58828	0.293508	-5.41137	6.2543e-08	1.39596e-06
PRR36	78.0484	-0.650518	0.222495	-2.92374	0.00345855	0.0208722
AC073174.1	3.87968	-1.34882	0.36021	-3.74453	0.000180731	0.0017993
ATP6V0E2-AS1	102.138	-0.868019	0.163023	-5.32453	1.01216e-07	2.19267e-06
LINC02611	120.131	1.09297	0.105743	10.3361	4.83748e-25	5.01068e-23
DNAJB13	99.9401	0.662675	0.241989	2.73845	0.00617295	0.0328955
AL031429.2	84.9607	-0.942477	0.258297	-3.64882	0.00026345	0.00248456
COMETT	85.2293	-0.724098	0.221809	-3.26452	0.0010965	0.00824728
IGHV3-13	107.117	2.59928	0.270833	9.59734	8.20341e-22	6.64412e-20
TNN	91.0966	-0.938564	0.183919	-5.10314	3.34068e-07	6.60525e-06
SYT10	14.975	-2.37158	0.380124	-6.23898	4.40431e-10	1.28954e-08
AC104530.1	121.351	1.10915	0.141317	7.84868	4.20443e-15	1.93446e-13
AC138207.5	113.2	0.651355	0.0896598	7.26473	3.73779e-13	1.46753e-11
GPR137C	103.316	-0.520339	0.103676	-5.01892	5.1964e-07	9.92687e-06
ASGR1	98.9453	0.660437	0.139685	4.72805	2.26687e-06	3.785e-05
TNMD	35.4342	-1.18736	0.239279	-4.96223	6.96878e-07	1.29467e-05
CLEC9A	115.452	1.38559	0.159024	8.71304	2.95844e-18	1.73487e-16
CD40LG	109.203	1.1296	0.129497	8.723	2.7092e-18	1.59325e-16
FFAR4	113.912	1.05342	0.146281	7.20131	5.96346e-13	2.30406e-11
APOBEC3H	121.365	1.05562	0.129191	8.17101	3.05818e-16	1.54502e-14
OXGR1	20.2201	-1.85469	0.268086	-6.91825	4.57245e-12	1.65205e-10
FAXC	107.555	-1.93704	0.300124	-6.45412	1.08847e-10	3.43071e-09
PRR35	3.26631	-1.88158	0.448197	-4.1981	2.69161e-05	0.000344587
OR7E47P	105.63	-0.560699	0.200372	-2.79829	0.00513734	0.0285087
ANKRD36BP2	102.903	1.1185	0.218773	5.11263	3.17709e-07	6.31512e-06
AC073346.1	103.817	-0.700328	0.235952	-2.9681	0.00299652	0.0185957
PRG4	35.2254	-0.707494	0.206125	-3.43235	0.000598367	0.00498021
ETV4	63.5289	-0.636315	0.209508	-3.03718	0.00238803	0.015445
GS1-24F4.2	89.7264	-1.03725	0.223719	-4.63638	3.54568e-06	5.67653e-05
APOA2	4.13958	1.1436	0.263939	4.33281	1.47216e-05	0.000202976
FER1L6	26.6695	-1.76524	0.249804	-7.0665	1.58885e-12	5.96541e-11
SYTL5	77.2698	-1.45168	0.250812	-5.78792	7.1265e-09	1.82592e-07
MS4A4E	103.017	0.86979	0.154627	5.62507	1.85436e-08	4.51008e-07
CLIC3	117.348	0.574039	0.175785	3.26557	0.00109242	0.00822108
SHOC1	36.5786	-0.728485	0.198325	-3.67319	0.000239538	0.00229277
IGLV4-60	56.9072	2.35371	0.303638	7.7517	9.06738e-15	4.06308e-13
ICOS	103.688	1.85235	0.141039	13.1336	2.11354e-39	7.71067e-37
GP2	2.9093	-0.899587	0.325668	-2.76229	0.00573979	0.0310937
RUNDC3A	135.421	-1.29443	0.223663	-5.78738	7.14923e-09	1.8306e-07
CTLA4	108.548	1.74616	0.152598	11.4428	2.55395e-30	4.08087e-28
VWA5B1	21.8082	-1.94286	0.284897	-6.81952	9.13455e-12	3.19129e-10
ATP6V1FNB	120.779	-0.645419	0.189974	-3.39741	0.000680261	0.0055348
TMEM155	109.033	1.58428	0.170802	9.27555	1.76697e-20	1.27126e-18
NKX6-1	6.03877	-1.50325	0.383609	-3.91872	8.90223e-05	0.000977869
LMX1B	20.4016	-1.1576	0.31858	-3.63362	0.000279467	0.0026156
YWHAEP7	96.167	-0.592095	0.217682	-2.72	0.00652827	0.034367
CDO1	52.8574	-0.622981	0.196132	-3.17633	0.00149149	0.0105911
ECEL1	46.2523	0.814415	0.251041	3.24415	0.00117801	0.00874075
MUC17	13.3254	-0.988792	0.352368	-2.80614	0.00501393	0.0279361
MYZAP	31.239	-0.755267	0.178779	-4.22459	2.39381e-05	0.000310231
AC011447.3	83.9735	-0.532862	0.141477	-3.76642	0.000165602	0.00167286
ICAM3	101.256	1.29222	0.0988943	13.0667	5.1036e-39	1.79826e-36
IGKV5-2	33.126	2.56524	0.3066	8.36672	5.92445e-17	3.1968e-15
ST6GALNAC2	78.7294	-1.49968	0.203094	-7.38417	1.53403e-13	6.18185e-12
BMP5	62.5387	-1.45424	0.315095	-4.61523	3.92663e-06	6.23798e-05
PTGDR	99.5249	0.550492	0.126586	4.34876	1.36908e-05	0.000190163
RIMBP2	26.3249	-0.870151	0.20513	-4.24194	2.21597e-05	0.000290656
SOWAHD	96.9941	0.991197	0.118114	8.39185	4.78558e-17	2.58565e-15
ENTPD8	66.6548	-0.74152	0.194914	-3.80435	0.000142178	0.00146715
AL353807.5	104.714	0.967044	0.149543	6.46665	1.00198e-10	3.18478e-09
VENTX	98.8237	0.68655	0.134736	5.09551	3.47807e-07	6.85389e-06
AC019117.1	102.053	0.672278	0.227253	2.95827	0.00309367	0.0190809
FILNC1	51.589	0.663205	0.253835	2.61274	0.00898187	0.0439864
MAEL	102.683	-0.813326	0.208321	-3.9042	9.45381e-05	0.00102859
S100B	95.2116	1.11233	0.157416	7.06618	1.59262e-12	5.97414e-11
IGLV5-45	87.4184	2.42481	0.268268	9.03876	1.58454e-19	1.0287e-17
TVP23A	91.4955	0.85159	0.101004	8.43128	3.41918e-17	1.86944e-15
FAIM2	88.3546	0.586125	0.197924	2.96136	0.00306279	0.0189301
RNF175	110.915	0.713651	0.151305	4.71664	2.39768e-06	3.98887e-05
CPNE6	4.97321	-1.10734	0.279655	-3.95968	7.50506e-05	0.000844883
AC079848.1	72.5204	-0.752571	0.124068	-6.06578	1.31313e-09	3.66722e-08
CORO6	122.186	-0.804062	0.222333	-3.61647	0.000298647	0.00276979
SCGB1D2	80.8611	-0.82137	0.248734	-3.3022	0.000959311	0.00738334
AC004847.1	102.489	1.01918	0.153066	6.65841	2.76808e-11	9.27757e-10
FAR2P2	84.3956	-0.528231	0.165233	-3.1969	0.00138915	0.00999261
LINC01018	62.0691	-1.20393	0.246716	-4.87982	1.06185e-06	1.9016e-05
CD207	76.3777	0.582815	0.192319	3.03047	0.00244176	0.0157186
COL19A1	76.2734	-0.662817	0.216865	-3.05636	0.00224042	0.0146745
LEFTY1	33.9286	-1.05563	0.272486	-3.87405	0.00010704	0.0011462
SNAI3	98.9998	0.846608	0.086841	9.74895	1.8639e-22	1.59749e-20
LYPD6	35.4633	-0.792516	0.207289	-3.82324	0.000131707	0.00137469
SLC24A4	87.2773	0.526468	0.0949502	5.54467	2.94503e-08	6.92182e-07
AC243964.3	67.5734	-0.616025	0.163883	-3.75893	0.000170643	0.00171621
GPR82	105.67	0.719989	0.140639	5.1194	3.06506e-07	6.11602e-06
CXCR2	93.8647	0.563442	0.161921	3.47974	0.000501906	0.00430809
AC087045.3	6.91112	-1.74323	0.342025	-5.09679	3.4547e-07	6.81435e-06
COCH	48.8144	-0.80231	0.241367	-3.32402	0.00088729	0.00692513
FCGR1B	105.229	1.38976	0.110571	12.5689	3.13163e-36	8.11958e-34
LRRC14B	60.1754	-1.28711	0.279473	-4.60549	4.11489e-06	6.50696e-05
TNS4	39.8393	0.665033	0.186577	3.56439	0.000364706	0.00329498
ERVE-1	4.46286	-2.01164	0.538512	-3.73555	0.000187304	0.00185393
ELAVL2	82.9646	-1.2465	0.214355	-5.81514	6.05839e-09	1.56883e-07
PON3	52.7416	0.609306	0.187512	3.24943	0.00115638	0.00860499
C4orf54	3.34102	-1.82581	0.40156	-4.5468	5.44683e-06	8.4068e-05
ABHD1	88.4534	-0.575098	0.137027	-4.19698	2.70501e-05	0.000345888
DOCK3	68.9881	-0.608777	0.207932	-2.92777	0.00341404	0.0206521
SLN	32.686	1.59088	0.332614	4.78295	1.72745e-06	2.96232e-05
ALAS2	49.3217	0.612379	0.226981	2.69793	0.00697714	0.0362258
LINC00426	92.3709	1.58377	0.121666	13.0173	9.75729e-39	3.29708e-36
PIP	13.6931	-2.04801	0.416898	-4.91249	8.99248e-07	1.63167e-05
PLCD4	70.1924	-0.647941	0.198197	-3.26917	0.00107862	0.00813888
TRDC	99.2091	0.970909	0.137176	7.07784	1.46417e-12	5.51238e-11
AL035425.3	1.3004	-1.12371	0.404864	-2.77553	0.00551121	0.0301246
PDE6G	79.5354	0.570142	0.145544	3.91731	8.95417e-05	0.000982277
SALL3	5.0006	-1.42982	0.437065	-3.27142	0.00107008	0.00808244
DNAJC5B	102.135	1.51057	0.164378	9.1896	3.94289e-20	2.71815e-18
HAMP	111.099	1.7847	0.207972	8.58142	9.37062e-18	5.34307e-16
MIR223HG	94.1776	0.887235	0.149371	5.93982	2.8533e-09	7.668e-08
PLAAT5	98.0599	-1.17625	0.249313	-4.71795	2.38237e-06	3.96661e-05
PLAC4	24.5271	-0.818889	0.239315	-3.4218	0.000622072	0.00514545
AC083843.3	90.6768	-0.76064	0.177093	-4.29515	1.74578e-05	0.000236122
SYT6	80.5147	0.761522	0.145737	5.22532	1.73858e-07	3.61072e-06
NPIPB2	96.8528	-0.703563	0.228516	-3.07883	0.00207817	0.0138168
SLC6A15	11.6286	-1.52621	0.389867	-3.91469	9.05216e-05	0.000991433
AC046185.3	88.3543	0.618631	0.0975767	6.33994	2.29848e-10	6.92146e-09
VLDLR-AS1	82.3607	-0.754253	0.134557	-5.60544	2.07726e-08	5.01375e-07
AC079447.1	82.4912	0.529461	0.146915	3.60385	0.00031354	0.00289036
KCNA2	80.6678	-0.722575	0.231296	-3.12403	0.00178394	0.0121942
ZBED2	97.4452	2.37851	0.20139	11.8105	3.4471e-32	6.34405e-30
HTRA4	103.034	1.6733	0.190955	8.76279	1.90474e-18	1.13801e-16
NCF1B	94.9057	1.32591	0.106643	12.4332	1.72677e-35	4.09115e-33
TRIM58	80.7079	0.51267	0.157565	3.2537	0.00113914	0.0085105
DCT	82.4438	-0.803626	0.175466	-4.57995	4.65097e-06	7.28269e-05
CECR2	69.974	-1.47176	0.214337	-6.86656	6.5769e-12	2.32932e-10
LINC00632	95.9538	-0.835291	0.212384	-3.93292	8.39185e-05	0.000927242
LINC00539	80.7705	0.549082	0.0867996	6.32586	2.51822e-10	7.54459e-09
CCL3	82.1513	0.887873	0.154862	5.7333	9.84928e-09	2.47282e-07
LINC01436	94.6844	0.943092	0.339618	2.77692	0.00548762	0.0300156
PCDHGA3	60.0535	-0.613724	0.203841	-3.01079	0.00260568	0.0165898
IGF1	78.1154	0.601262	0.15954	3.76873	0.000164082	0.00166035
FPR2	95.5664	0.945414	0.173284	5.45588	4.87316e-08	1.10504e-06
IGHV3-43	70.8801	2.79403	0.282435	9.89265	4.48031e-23	4.03277e-21
LINC00942	31.4125	0.904354	0.276784	3.26736	0.00108557	0.00817995
HAGLROS	79.0271	-0.51775	0.142016	-3.64573	0.000266638	0.00250905
RNASE2	95.2211	1.4319	0.146033	9.80537	1.06757e-22	9.28495e-21
AC112243.1	0.712929	-1.68606	0.461006	-3.65735	0.000254833	0.00241617
CABP4	82.4847	0.66263	0.134177	4.93847	7.87383e-07	1.44652e-05
GCSAM	73.6653	0.62751	0.1125	5.57789	2.43449e-08	5.81807e-07
IGLV3-27	81.404	1.87211	0.294446	6.35808	2.04298e-10	6.19277e-09
GLP1R	84.5867	-0.852115	0.236121	-3.6088	0.000307613	0.00284081
HLA-DQB1-AS1	90.5428	0.825158	0.175311	4.70683	2.51598e-06	4.16718e-05
PHOSPHO1	75.064	0.629402	0.11202	5.61867	1.92433e-08	4.66924e-07
AP000547.3	57.0951	-0.684198	0.240247	-2.8479	0.0044009	0.0252298
TRGC1	61.965	1.08004	0.123202	8.76645	1.84387e-18	1.10485e-16
COL24A1	85.7007	-0.596932	0.200274	-2.98057	0.00287714	0.0180122
AC040162.1	89.6893	0.575595	0.136868	4.20549	2.60517e-05	0.000334991
AC009244.1	50.0246	0.833009	0.297924	2.79605	0.00517322	0.0286494
LINC01788	60.1973	-0.937561	0.286696	-3.27023	0.00107462	0.00811228
NXPH2	7.63963	-2.32171	0.525854	-4.41512	1.00954e-05	0.000144662
LINC00482	83.1546	-0.69856	0.208003	-3.35841	0.000783931	0.00623169
BCL2L10	70.1694	-1.0236	0.23668	-4.32484	1.52644e-05	0.000209969
FLRT1	21.232	-1.30392	0.208323	-6.25914	3.87098e-10	1.13824e-08
TMEM252-DT	76.8517	-0.659097	0.209093	-3.15217	0.00162063	0.0113219
NLRP11	80.2717	-0.632901	0.190246	-3.32675	0.000878667	0.00686953
EDAR	70.2059	-0.747172	0.261636	-2.85577	0.00429326	0.0247676
PPP1R1B	16.7812	-0.798421	0.283538	-2.81592	0.00486376	0.0272764
CD1E	72.0362	0.829722	0.173948	4.76995	1.84268e-06	3.14033e-05
TNFRSF18	93.1898	1.15198	0.157532	7.31269	2.61846e-13	1.04094e-11
MUC16	29.6933	1.06005	0.202191	5.24279	1.58162e-07	3.30809e-06
IGHV3-20	62.5002	1.78364	0.302222	5.90174	3.59682e-09	9.52949e-08
IGLV1-36	50.8857	2.09689	0.270898	7.74053	9.90013e-15	4.41225e-13
GRIN3A	75.08	0.927016	0.0992536	9.33988	9.64449e-21	7.06206e-19
GAL3ST3	13.3587	-0.834528	0.295535	-2.82379	0.00474595	0.0267723
KCNK15	43.8566	-0.726995	0.264709	-2.7464	0.00602535	0.0322968
AC110995.1	79.6856	0.709844	0.128861	5.5086	3.61698e-08	8.38638e-07
AL031710.1	35.0543	-1.35241	0.270814	-4.99388	5.91785e-07	1.1191e-05
LRP11	68.7319	-0.517715	0.091528	-5.65636	1.54616e-08	3.80087e-07
NUPR2	4.25159	-2.46923	0.345084	-7.15546	8.3392e-13	3.19799e-11
TAF5LP1	80.2025	1.40944	0.130579	10.7937	3.68455e-27	4.61689e-25
KIF1A	17.6934	-0.987807	0.323506	-3.05344	0.0022623	0.0147756
AC090152.1	60.7988	0.504084	0.156134	3.22854	0.00124425	0.00914828
EREG	26.7385	0.993419	0.245952	4.03908	5.36623e-05	0.000629189
SH3RF3-AS1	73.6118	-0.557345	0.136051	-4.09658	4.19304e-05	0.000507406
AC116158.3	70.6391	0.693946	0.135674	5.11479	3.14089e-07	6.25221e-06
FAM30A	69.1869	2.07767	0.227765	9.12197	7.37728e-20	4.92915e-18
KCNA3	73.7517	1.30897	0.135282	9.67585	3.81888e-22	3.18047e-20
IGHV4-28	58.8341	2.53103	0.241239	10.4918	9.42332e-26	1.02772e-23
AL121933.2	78.4462	1.24485	0.104781	11.8804	1.49623e-32	2.8425e-30
IGLV2-28	67.692	2.33024	0.305754	7.62131	2.51116e-14	1.08401e-12
SLC22A24	64.6622	-0.883642	0.284831	-3.10234	0.00191999	0.0129608
MMP13	24.2871	1.10547	0.43244	2.55635	0.0105776	0.0498071
ANKRD1	74.1319	0.785459	0.209762	3.74452	0.000180737	0.0017993
CPEB1	98.1605	-1.32636	0.281785	-4.707	2.51394e-06	4.16548e-05
CELF4	77.6784	-0.682302	0.17137	-3.98146	6.84939e-05	0.000779505
AC004687.1	80.6391	1.0602	0.197243	5.37512	7.65332e-08	1.68541e-06
OVCH2	17.6874	-1.81895	0.30529	-5.95809	2.55199e-09	6.90779e-08
WNT11	46.7114	-0.866319	0.212504	-4.07673	4.56737e-05	0.000545768
TMPRSS13	43.0623	0.956829	0.136933	6.98758	2.7967e-12	1.02758e-10
AL161785.1	61.0801	0.658526	0.0960819	6.8538	7.1914e-12	2.53173e-10
PRSS22	16.1289	-1.17939	0.319373	-3.69285	0.000221759	0.00214752
STMN2	55.6088	1.78438	0.369633	4.82744	1.38302e-06	2.42101e-05
AL157935.1	47.121	-0.806854	0.200085	-4.03256	5.51716e-05	0.000644137
LHX9	12.4216	-2.42772	0.376258	-6.45226	1.10195e-10	3.46778e-09
TMEM121B	76.2479	0.867909	0.109798	7.90461	2.68772e-15	1.25483e-13
FRMPD1	68.739	-0.774824	0.181733	-4.26352	2.0123e-05	0.000266914
GPR141	75.4316	1.41154	0.121831	11.5861	4.8497e-31	8.16037e-29
CYP11A1	83.5507	-1.16961	0.369514	-3.16526	0.00154945	0.0109264
WNT4	51.3567	0.730238	0.219158	3.33202	0.000862171	0.0067595
TMIE	65.8217	-0.686225	0.186289	-3.68366	0.000229913	0.00221556
SLC25A21	49.3977	-0.569704	0.15585	-3.65546	0.000256718	0.0024318
XCL1	83.5186	1.56321	0.146966	10.6365	2.01491e-26	2.33328e-24
AC127526.5	19.1042	-0.68046	0.253084	-2.68867	0.0071737	0.0370086
AP005432.2	5.98917	-0.629643	0.245496	-2.56477	0.0103243	0.0488937
GPR84	82.3415	1.75288	0.146053	12.0017	3.48192e-33	7.00206e-31
MFSD6L	13.0418	-0.897076	0.224759	-3.99128	6.57186e-05	0.000752569
FAM71E1	76.4855	-0.503725	0.167031	-3.01576	0.00256334	0.0163607
SOX8	65.1992	-1.61843	0.201173	-8.04497	8.62652e-16	4.17404e-14
PCAT7	68.4578	-0.632942	0.19379	-3.26613	0.00109029	0.00820656
HTR7	74.4587	0.73882	0.145449	5.07959	3.78247e-07	7.39365e-06
LINC00323	56.2548	-1.41132	0.260798	-5.41156	6.24788e-08	1.39528e-06
BTLA	74.516	1.64694	0.138486	11.8924	1.29572e-32	2.47296e-30
SCEL	11.7712	-1.81188	0.299503	-6.04962	1.45186e-09	4.02779e-08
TRBV20-1	77.4406	1.71866	0.1548	11.1024	1.22058e-28	1.73512e-26
AC087379.2	30.1598	-1.26601	0.323818	-3.90962	9.24415e-05	0.00100898
SCML2	62.3181	-0.759451	0.117828	-6.44543	1.15275e-10	3.61384e-09
TNFRSF8	66.6098	0.816898	0.107812	7.57707	3.5345e-14	1.50682e-12
LINC00460	62.5663	1.17724	0.330396	3.56311	0.000366482	0.00330755
PCDHA11	61.9087	-0.851848	0.264855	-3.21628	0.00129864	0.00947503
LINC01802	7.01727	-5.18021	0.66083	-7.83894	4.54384e-15	2.08829e-13
CRYBB3	55.2828	0.570008	0.208231	2.73738	0.0061931	0.0329773
CXCL3	63.9364	0.62749	0.201419	3.11534	0.00183732	0.0125072
AC016405.3	77.445	-0.571607	0.190839	-2.99523	0.00274241	0.0172789
IGHV2-70D	48.2981	2.20688	0.338765	6.51449	7.29373e-11	2.35461e-09
SIGLEC16	70.7306	1.00516	0.149648	6.71684	1.85711e-11	6.31678e-10
SYN2	49.0616	-1.02786	0.19408	-5.29605	1.18333e-07	2.52629e-06
LINC01619	74.9869	0.678171	0.149797	4.52727	5.97493e-06	9.11026e-05
IBSP	72.8753	0.859088	0.316483	2.71449	0.00663783	0.0348201
HSD17B13	53.4263	0.793822	0.217583	3.64837	0.000263906	0.00248788
KLK15	10.1806	-4.49399	0.606186	-7.41355	1.22959e-13	4.98708e-12
UGT2B4	6.20488	-1.75176	0.357699	-4.89729	9.71661e-07	1.7538e-05
IGSF22	60.8057	0.628698	0.106709	5.89171	3.8222e-09	1.00942e-07
TSPOAP1-AS1	70.6812	1.01497	0.110473	9.18748	4.02163e-20	2.7632e-18
FNDC5	50.7199	-0.875637	0.176155	-4.97083	6.66686e-07	1.24532e-05
AC064807.2	54.1076	-0.51211	0.186424	-2.74702	0.00601401	0.0322606
AC116345.3	75.1051	-1.30536	0.277737	-4.7	2.60161e-06	4.29178e-05
AL353576.1	55.0522	0.638727	0.244751	2.60971	0.00906197	0.0442893
SERPINA7	15.2651	-1.13783	0.224595	-5.06616	4.05914e-07	7.8933e-06
COL9A3	61.631	-1.05396	0.205068	-5.13957	2.75365e-07	5.54835e-06
COLEC10	56.2576	0.707177	0.182119	3.88304	0.000103157	0.00111007
LINC01558	46.0348	-1.10404	0.199126	-5.54444	2.94899e-08	6.92718e-07
IGHV4-61	65.1361	2.23959	0.290588	7.70708	1.28726e-14	5.66956e-13
PEAK3	68.4775	0.764667	0.101674	7.52078	5.44519e-14	2.2836e-12
CHD5	17.05	-0.667308	0.234543	-2.84515	0.00443912	0.0253798
MTND4P24	22.9472	-0.609763	0.229451	-2.65749	0.00787258	0.0396806
HRK	33.5412	-1.42938	0.305304	-4.68183	2.84331e-06	4.65325e-05
CBLN1	57.0212	-1.10623	0.25132	-4.40166	1.07428e-05	0.000153189
PAX5	36.4886	0.716633	0.201271	3.56054	0.0003701	0.00333349
AC243960.1	70.6726	1.36	0.124876	10.8908	1.27489e-27	1.66321e-25
M1AP	46.5417	0.721386	0.116798	6.17634	6.56067e-10	1.88739e-08
CHRNA1	71.2068	1.52315	0.265013	5.74743	9.06083e-09	2.2888e-07
GPR18	64.8888	1.55435	0.101516	15.3114	6.4155e-53	1.55576e-49
CELF5	74.4869	-0.787158	0.292334	-2.69267	0.00708833	0.0366922
LINC02328	68.9275	0.503157	0.133134	3.77932	0.00015726	0.00160193
BNC1	48.7001	-1.15571	0.307479	-3.75867	0.000170822	0.00171759
AF064858.2	52.5149	-0.86677	0.299319	-2.89581	0.00378184	0.0224443
AC006460.1	49.7908	1.26565	0.168342	7.51829	5.54991e-14	2.32044e-12
IGHV1-58	44.2031	2.19018	0.305635	7.16602	7.72098e-13	2.96919e-11
ADGRB3	47.9084	-0.735772	0.203707	-3.61191	0.00030395	0.0028111
ASCL2	67.0503	1.57087	0.135873	11.5613	6.47221e-31	1.07155e-28
AC010735.2	57.7615	-0.630013	0.147118	-4.28236	1.84921e-05	0.000247915
LINC01543	2.45377	-1.1728	0.318875	-3.67792	0.000235146	0.00226009
LINC01537	55.6272	-0.509805	0.157392	-3.23908	0.00119916	0.00887526
LGALS17A	71.4133	1.95188	0.240601	8.11251	4.95839e-16	2.45096e-14
AP001626.1	45.2598	-0.668067	0.155977	-4.28311	1.84301e-05	0.000247163
KCNK17	43.7427	0.714211	0.268769	2.65734	0.00787604	0.0396931
PROZ	15.5352	-1.53884	0.235582	-6.53208	6.48637e-11	2.10386e-09
IGKV6-21	30.8797	1.76762	0.28448	6.21351	5.18142e-10	1.50957e-08
CXCR1	69.0955	0.6764	0.182168	3.71305	0.000204772	0.00199852
AC097639.1	49.6728	-0.589541	0.117244	-5.02832	4.94805e-07	9.49202e-06
ARHGAP40	44.0604	-1.40522	0.385974	-3.64071	0.000271891	0.00255323
SLC24A2	6.85652	-1.39928	0.293344	-4.77009	1.84139e-06	3.13943e-05
LINC01934	65.1074	1.77278	0.134628	13.1681	1.33986e-39	5.06751e-37
ADAMTSL5	68.5085	-0.775314	0.185807	-4.17268	3.01031e-05	0.00037986
LINC01480	69.5009	1.21779	0.151935	8.01525	1.09916e-15	5.27508e-14
JSRP1	82.635	1.44394	0.253115	5.70466	1.16575e-08	2.91437e-07
AL031123.2	43.8666	-0.600612	0.144592	-4.15382	3.26963e-05	0.000409698
SPOCD1	80.8639	0.643657	0.209245	3.07609	0.00209732	0.0139006
TMSB15A	54.3205	-0.939161	0.208439	-4.50569	6.61573e-06	9.97563e-05
PAX9	13.7237	0.590339	0.164176	3.59578	0.000323422	0.00296818
WFDC5	20.164	1.70568	0.490371	3.47834	0.000504537	0.00432783
ETNPPL	29.6864	-1.44497	0.309582	-4.66749	3.04903e-06	4.95843e-05
SEZ6L	18.6271	-0.590994	0.182357	-3.24087	0.00119166	0.00882979
FMN2	13.8821	-0.854976	0.243945	-3.50479	0.000456968	0.00397185
ASTN1	16.8259	-0.889991	0.230259	-3.86518	0.000111008	0.00118312
MMP2-AS1	76.2982	1.82437	0.22448	8.12711	4.39659e-16	2.18373e-14
TRBV19	74.5314	2.26335	0.173023	13.0812	4.21728e-39	1.5118e-36
AC244517.1	58.8938	-0.63941	0.192329	-3.32456	0.000885584	0.00691443
FRMD7	4.11713	-1.55864	0.415993	-3.74679	0.000179109	0.00178654
ARMH1	67.5497	0.649036	0.148078	4.38306	1.17023e-05	0.000165271
LINC02437	1.3251	-1.55041	0.453157	-3.42136	0.000623082	0.00515174
IGLV3-16	14.6539	2.92194	0.307536	9.50112	2.07654e-21	1.63369e-19
[truncated: 3,034 more rows]

## Sheet: Table S8
Table S8 Gene information for different modules in WGCNA
geneSymbol	moduleColor	GS.FAMGs	p.GS.FAMGs	MM.pink	p.MM.pink	MM.magenta	p.MM.magenta	MM.purple	p.MM.purple	MM.grey60	p.MM.grey60	MM.turquoise	p.MM.turquoise	MM.lightgreen	p.MM.lightgreen	MM.black	p.MM.black	MM.cyan	p.MM.cyan	MM.blue	p.MM.blue	MM.greenyellow	p.MM.greenyellow	MM.salmon	p.MM.salmon	MM.midnightblue	p.MM.midnightblue	MM.red	p.MM.red	MM.brown	p.MM.brown	MM.grey	p.MM.grey
PAEP	black	-0.406191	3.44244e-11	-0.476169	2.51261e-15	-0.416575	9.58214e-12	0.224603	0.000384812	0.349479	1.78086e-08	-0.0572261	0.371473	0.0489115	0.445048	0.386571	3.42957e-10	0.00999707	0.87603	0.0991344	0.120958	-0.0117177	0.854912	0.035455	0.579968	-0.0314854	0.623119	-0.0149385	0.815668	-0.0321119	0.616216	-0.0242544	0.705034
SAA1	black	-0.400824	6.55391e-11	-0.579844	1.69083e-23	-0.652583	3.09458e-31	0.0415194	0.516876	0.341563	3.88267e-08	-0.168489	0.00809364	0.314699	4.67143e-07	0.330381	1.12585e-07	0.0751365	0.240344	0.13781	0.030712	-0.0888523	0.164758	0.0799421	0.211498	-0.0367991	0.56568	0.0637934	0.319017	0.0572425	0.371335	-0.0140654	0.826265
STEAP3	black	-0.390432	2.20759e-10	-0.522519	1.23135e-18	-0.411569	1.78478e-11	0.153363	0.0160661	0.505628	2.26516e-17	-0.0755753	0.237601	0.240084	0.000143444	0.38159	6.00322e-10	-0.0208057	0.74541	0.134681	0.0347506	0.0508619	0.427085	0.132373	0.0380095	0.00726459	0.909744	0.0775177	0.225724	0.0346552	0.588549	0.0815023	0.20269
SERPINF1	black	-0.340301	4.3878e-08	-0.418047	7.9654e-12	-0.417518	8.51252e-12	0.406197	3.43972e-11	0.717896	2.94876e-40	-0.244037	0.000110318	0.369596	2.22495e-09	0.357086	8.24973e-09	0.0732861	0.252154	0.400309	6.96741e-11	-0.118237	0.0640941	0.211609	0.000837903	0.0755482	0.23777	0.202242	0.00142811	0.0881524	0.168123	0.119523	0.0612326
RARRES1	black	-0.33835	5.29479e-08	-0.5236	1.01639e-18	-0.417353	8.69088e-12	0.112695	0.0777028	0.470588	5.833e-15	-0.0682669	0.286191	0.436889	6.89241e-13	0.407736	2.85386e-11	-0.0645448	0.313339	0.205156	0.00121282	0.000796386	0.990085	0.0718875	0.261343	0.110674	0.0832138	-0.0472471	0.460709	-0.020655	0.747192	0.0498627	0.436234
SAA2	black	-0.314003	4.96643e-07	-0.466119	1.13244e-14	-0.518565	2.47069e-18	-0.0202316	0.752202	0.235202	0.000197202	-0.124995	0.0502108	0.266829	2.22647e-05	0.265593	2.43767e-05	0.0425957	0.506059	0.118362	0.0638114	-0.0857682	0.179972	0.0324756	0.612226	-0.0655838	0.305596	0.0396806	0.535627	0.0630492	0.324706	-0.0507781	0.427849
ITIH3	black	-0.312222	5.80617e-07	-0.427624	2.33992e-12	-0.3492	1.83124e-08	-0.0285734	0.655622	0.356577	8.69117e-09	0.0184915	0.772906	0.191089	0.0026157	0.402201	5.56196e-11	0.0226513	0.723707	0.239241	0.000151618	-0.0794072	0.21458	0.212705	0.000786028	0.0658061	0.303956	0.0907372	0.155947	0.114864	0.07212	0.0165518	0.796175
IL1A	black	-0.30937	7.43954e-07	-0.268292	1.99888e-05	-0.103719	0.10462	0.125832	0.0486795	0.236102	0.000186066	0.0910384	0.154572	0.284836	5.64933e-06	0.271214	1.60854e-05	0.0137212	0.830452	0.222177	0.000446528	-0.0146477	0.819194	0.0924754	0.14814	-0.00970772	0.879591	0.143279	0.0246145	0.0939622	0.141701	0.0749434	0.241558
LINC01436	black	-0.306442	9.57052e-07	-0.36968	2.2051e-09	-0.318649	3.28897e-07	0.401365	6.14517e-11	0.411515	1.79685e-11	-0.11623	0.0687757	0.0137465	0.830144	0.281709	7.21866e-06	0.124685	0.0507863	0.164286	0.00984659	-0.0604089	0.345419	0.0785595	0.219529	-0.0265492	0.67861	0.0995194	0.119514	0.110628	0.0833426	0.0501353	0.433728
LAMB3	black	-0.292488	3.06259e-06	-0.450135	1.12411e-13	-0.374943	1.24895e-09	0.0561615	0.380451	0.484579	6.8588e-16	-0.0697369	0.275917	0.353051	1.24402e-08	0.464894	1.35596e-14	-0.0739298	0.248	0.250014	7.35535e-05	-0.0339459	0.596208	0.0875088	0.171263	0.145817	0.022158	-0.043228	0.499761	-0.00282715	0.964812	-0.0184415	0.773504
IL6	black	-0.282281	6.90382e-06	-0.355664	9.54112e-09	-0.278621	9.16908e-06	0.213812	0.000736702	0.508556	1.38321e-17	-0.108456	0.0896187	0.0346544	0.588558	0.394262	1.41802e-10	0.0101646	0.873971	0.140269	0.0278273	-0.0953589	0.135849	0.157657	0.0132989	-0.00389072	0.951588	0.132424	0.0379341	0.0308722	0.629905	0.165796	0.00918144
AC018978.1	black	-0.27812	9.529e-06	-0.284654	5.73122e-06	-0.187277	0.00319325	0.176753	0.00543479	0.206896	0.00109894	0.0243071	0.704423	-0.0281698	0.660181	0.242971	0.000118468	0.12649	0.0475045	0.108443	0.0896584	0.0155856	0.807835	0.083927	0.189535	-0.0262767	0.681728	0.16071	0.0115953	0.0528681	0.409055	-0.0196178	0.759487
AC124798.1	black	0.277442	1.00378e-05	0.490086	2.87406e-16	0.360881	5.57685e-09	-0.14623	0.021779	-0.491415	2.3244e-16	0.168954	0.00791779	-0.191988	0.00249406	-0.430121	1.68925e-12	0.0248088	0.698617	-0.203739	0.00131349	0.00820669	0.898099	-0.12801	0.0448787	-0.05272	0.410371	-0.0162566	0.799733	-0.02317	0.717647	-0.0239197	0.708919
FDCSP	black	-0.273763	1.32811e-05	-0.320949	2.67507e-07	-0.31594	4.18604e-07	0.0168238	0.792901	0.173479	0.00637635	-0.0898972	0.159828	0.0436822	0.495261	0.368714	2.44493e-09	0.164592	0.00970878	0.234906	0.000201001	-0.0312573	0.625639	0.208305	0.00101398	0.00671771	0.916513	0.121956	0.0561081	0.0380814	0.552206	0.17625	0.00557092
LINC02541	black	-0.263067	2.92969e-05	-0.408602	2.56822e-11	-0.28829	4.29477e-06	0.185435	0.00351184	0.351466	1.45955e-08	-0.0889211	0.16443	0.145547	0.0224096	0.378154	8.78579e-10	0.0885818	0.166053	0.181392	0.00431381	-0.048142	0.45225	0.208706	0.000990899	-0.0780026	0.222825	0.182502	0.00407871	0.0918935	0.15072	0.043232	0.49972
IL6-AS1	black	-0.260664	3.48347e-05	-0.294148	2.67528e-06	-0.232907	0.000228514	0.237477	0.000170165	0.317135	3.76477e-07	-0.0608603	0.34182	-0.0516291	0.420137	0.272688	1.44016e-05	0.00516679	0.93574	0.0270225	0.673208	-0.0407003	0.525187	0.0892915	0.162673	0.0161001	0.801621	0.0881427	0.16817	0.0678623	0.289063	0.142887	0.0250139
SLN	black	-0.257614	4.32932e-05	-0.403841	4.56983e-11	-0.301018	1.51503e-06	0.245645	9.90176e-05	0.485409	6.02234e-16	-0.0677073	0.290168	0.184841	0.00362054	0.222605	0.000435007	0.00427196	0.946851	0.121684	0.0566618	-0.0406551	0.525646	0.044956	0.482759	0.0994444	0.119794	0.0078032	0.903084	-0.00859025	0.893364	0.00945339	0.882723
AC012236.1	black	-0.257035	4.51031e-05	-0.378597	8.36666e-10	-0.406886	3.16419e-11	0.13026	0.0412169	0.276729	1.06008e-05	-0.0944856	0.139486	0.143047	0.0248499	0.698242	2.75604e-37	0.331389	1.02454e-07	0.309985	7.05361e-07	0.0132626	0.836037	0.39457	1.36796e-10	-0.0139508	0.827658	0.440951	3.98514e-13	0.227467	0.000322189	-0.00134101	0.983305
MMP7	black	-0.246215	9.52838e-05	-0.382169	5.62776e-10	-0.245995	9.67105e-05	0.0846952	0.185501	0.381841	5.83779e-10	-0.0642476	0.315577	0.288518	4.21702e-06	0.270522	1.69381e-05	0.0892731	0.162759	0.234617	0.000204783	-0.0256862	0.688504	0.162298	0.0107875	0.206723	0.00110978	0.106014	0.0971223	0.108285	0.0901293	0.0149128	0.81598
SAA4	black	-0.243152	0.000117046	-0.345572	2.62363e-08	-0.375658	1.15525e-09	0.000458183	0.994295	0.215291	0.000675176	-0.092688	0.147206	0.192894	0.00237683	0.20854	0.0010004	0.111937	0.0797328	0.131067	0.0399663	-0.0735693	0.250321	0.0645818	0.313061	-0.0659624	0.302807	0.131851	0.0387815	0.0702676	0.272271	-0.0343364	0.591986
LINC02268	black	-0.242937	0.000118735	-0.333251	8.60069e-08	-0.271772	1.54269e-05	0.140482	0.0275885	0.269391	1.84255e-05	-0.0919313	0.150551	-0.0561578	0.380483	0.267539	2.1132e-05	0.095957	0.1334	0.102537	0.108656	-0.0360517	0.573604	0.148861	0.0194951	-0.0442991	0.489185	0.165997	0.00909598	0.0553967	0.386983	0.111139	0.0819179
CCL25	black	-0.242219	0.000124543	-0.313381	5.24583e-07	-0.271186	1.61189e-05	-0.0183944	0.774067	-0.00244555	0.969559	0.0642333	0.315685	0.00321306	0.960012	0.428163	2.18158e-12	0.31317	5.34358e-07	0.300935	1.5256e-06	-0.0948848	0.137814	0.148647	0.0196721	-0.072526	0.257119	0.156928	0.0137371	0.0472961	0.460244	-0.0363017	0.570947
TRIM29	black	-0.240101	0.000143281	-0.32305	2.21163e-07	-0.257763	4.28361e-05	-0.0126189	0.843891	0.2492	7.77755e-05	-0.0425524	0.506492	0.174824	0.00597327	0.247484	8.74278e-05	0.0151374	0.813258	0.171209	0.00711251	-0.0539074	0.399894	0.0414494	0.517583	0.112316	0.078714	0.000884804	0.988984	0.0148854	0.816311	-0.0263554	0.680827
C1R	black	-0.237651	0.000168243	-0.374768	1.27302e-09	-0.526612	5.93269e-19	0.211494	0.000843533	0.619831	1.67973e-27	-0.469246	7.12621e-15	0.309647	7.26314e-07	0.45428	6.2705e-14	0.0910756	0.154403	0.509707	1.13784e-17	-0.19722	0.00188296	0.208226	0.00101854	0.0108267	0.865835	0.211362	0.000850034	0.0893801	0.162254	0.0439946	0.49218
TENT5C	black	0.226804	0.00033578	0.15521	0.0148196	0.22996	0.000275528	-0.117135	0.0666316	0.105528	0.0986735	-0.0530889	0.407099	0.0819217	0.200369	0.549372	8.48713e-21	0.0145331	0.820584	0.467655	9.0258e-15	-0.0325357	0.611567	0.255443	5.04543e-05	0.0512103	0.423921	0.148581	0.0197277	0.0333145	0.603063	0.0213554	0.738925
OR1Q1	black	-0.224357	0.000390693	-0.274909	1.21767e-05	-0.167702	0.00839889	0.156752	0.0138449	0.138804	0.0295171	0.0806223	0.207625	-0.0244562	0.702695	0.208784	0.000986494	0.07675	0.230367	0.0711637	0.266188	-0.0614226	0.337369	0.15821	0.0129752	-0.0513039	0.423074	0.183434	0.00389017	0.152095	0.0169736	0.0449199	0.483111
LINC00525	black	-0.223382	0.000414798	-0.356685	8.59584e-09	-0.256691	4.62112e-05	0.326198	1.65854e-07	0.308295	8.16284e-07	-0.0841425	0.188397	0.0873972	0.171811	0.387458	3.10078e-10	0.137726	0.0308153	0.283228	6.41095e-06	-0.0643452	0.314841	0.462465	1.93428e-14	-0.0230219	0.719376	0.266966	2.20425e-05	0.138053	0.0304169	-0.0219796	0.731582
HP	black	-0.220105	0.000506349	-0.343552	3.19869e-08	-0.406616	3.2697e-11	-0.0132833	0.835785	0.274497	1.25634e-05	-0.125885	0.048584	0.125986	0.0484019	0.274862	1.22208e-05	0.00997682	0.87628	0.0116596	0.855623	-0.0540735	0.398441	0.0440188	0.491941	-0.0141546	0.825181	-0.0165267	0.796478	-0.0226787	0.723387	0.0192409	0.763969
SLC22A31	black	-0.215263	0.000676293	-0.272397	1.47204e-05	-0.210099	0.000914551	0.11728	0.0662931	0.345774	2.57194e-08	0.0165115	0.79666	0.166971	0.00869197	0.293222	2.88507e-06	0.173784	0.00628304	0.166317	0.00896155	0.0097115	0.879544	0.193452	0.002307	0.0790254	0.216799	0.152604	0.016604	0.0739204	0.248061	-0.0221592	0.729474
AC104687.2	black	0.215047	0.000684994	0.316866	3.85585e-07	0.356596	8.67457e-09	-0.0752604	0.239567	-0.279693	8.44092e-06	0.183066	0.00396369	-0.125017	0.0501701	-0.2368	0.000177822	0.0370115	0.563436	-0.12041	0.0593215	0.0155273	0.808539	-0.0948772	0.137846	-0.0300034	0.639575	0.046895	0.464061	0.0377079	0.556115	-0.0848957	0.184458
JSRP1	black	-0.214559	0.000705026	-0.242641	0.000121101	-0.404764	4.08962e-11	-0.0210954	0.74199	0.0424368	0.507649	-0.0822746	0.198431	0.0377143	0.556047	0.506437	1.97741e-17	0.194959	0.00212795	0.130666	0.0405835	0.208601	0.000996903	0.212173	0.000810858	0.026082	0.683959	0.0660472	0.302184	-0.017783	0.781384	0.0249204	0.697327
AC011270.2	black	-0.210296	0.000904174	-0.207941	0.00103534	-0.226579	0.000340513	-0.0223259	0.727518	0.0469199	0.463824	0.0144917	0.821087	0.0249703	0.696751	0.233932	0.000214001	-0.0175904	0.783693	-0.0508346	0.427334	-0.0275276	0.667461	0.0132411	0.836299	-0.00272754	0.966051	-0.0787312	0.218521	-0.0466372	0.466524	-0.0214398	0.73793
IGLV6-57	black	-0.209252	0.000960305	-0.309185	7.55934e-07	-0.286409	4.98856e-06	0.0279107	0.663114	0.313259	5.30206e-07	-0.0920452	0.150044	0.150934	0.0178444	0.831263	3.65186e-64	0.0495608	0.439021	0.368404	2.5272e-09	-0.0699739	0.274285	0.157188	0.0135794	0.0109844	0.8639	0.0899729	0.159476	-0.00441262	0.945103	0.0100769	0.875049
ACTG1P22	black	-0.207532	0.0010598	-0.285437	5.38776e-06	-0.262418	3.07033e-05	0.102837	0.107617	0.282836	6.61056e-06	-0.108362	0.0898987	0.118666	0.0631271	0.589651	1.98362e-24	0.163402	0.010256	0.229466	0.000284239	-0.0256796	0.68858	0.228665	0.000298926	-0.0307513	0.631247	0.23242	0.000235739	0.296879	2.13783e-06	-0.0184517	0.773382
C1S	black	-0.207138	0.00108387	-0.328571	1.33229e-07	-0.479455	1.51943e-15	0.154643	0.0151929	0.548053	1.09524e-20	-0.477245	2.13228e-15	0.295304	2.4337e-06	0.472455	4.40863e-15	0.093709	0.142782	0.534974	1.29336e-19	-0.192087	0.00248099	0.198954	0.00171278	-0.0166256	0.795287	0.217949	0.000576432	0.0967178	0.130335	0.049041	0.443842
DNER	black	-0.206788	0.00110569	-0.246165	9.56058e-05	-0.181887	0.00420759	0.194199	0.00221658	0.113216	0.0763315	0.0904259	0.157377	0.0272822	0.67025	0.212239	0.000807718	0.0057077	0.929029	-0.0415356	0.516712	0.262131	3.13472e-05	0.00710006	0.911779	0.281555	7.30553e-06	-0.0416949	0.515104	-0.0240935	0.706901	0.0616879	0.335283
CRABP1	black	-0.204163	0.00128258	-0.200395	0.00158214	-0.209179	0.000964361	0.0260363	0.684484	0.152596	0.0166101	0.0194961	0.760933	-0.0479676	0.453893	0.268798	1.9254e-05	-0.0583135	0.362438	-0.0733188	0.251942	0.0141762	0.824918	0.000656577	0.991825	0.186433	0.00333586	-0.129777	0.0419811	-0.0796677	0.213075	0.0123604	0.847049
KRT25	black	-0.203927	0.00129969	-0.164765	0.00963146	-0.212822	0.000780692	0.0222018	0.728974	0.143305	0.0245878	-0.098957	0.121628	0.0508411	0.427275	0.310259	6.88829e-07	0.0455893	0.476608	0.0836991	0.190744	-0.0287049	0.65414	0.0097122	0.879536	-0.0361739	0.572305	-0.0234698	0.714153	-0.0314288	0.623744	0.0233386	0.715681
KRT39	black	-0.203047	0.00136537	-0.219464	0.000526313	-0.1759	0.00566729	0.0776955	0.224658	0.214501	0.000707405	-0.0239732	0.708298	0.0434077	0.497978	0.297416	2.0449e-06	0.0512779	0.423309	0.133926	0.0357891	0.119275	0.0617765	0.0741916	0.246325	0.00815349	0.898756	0.0195669	0.760092	0.0727453	0.25568	0.0185672	0.772002
CIBAR2	black	-0.201289	0.00150579	-0.345515	2.63833e-08	-0.382971	5.14509e-10	0.0936682	0.142957	0.258431	4.08531e-05	-0.135564	0.0335677	0.0512938	0.423166	0.779648	1.6435e-51	0.136022	0.0329683	0.159057	0.0124922	-0.065852	0.303619	0.259129	3.88735e-05	-0.0467702	0.465252	0.111589	0.0806801	0.0315188	0.62275	0.0550999	0.389536
AC005225.4	black	0.200193	0.00159992	0.373619	1.44244e-09	0.390409	2.21331e-10	0.197136	0.00189157	-0.129264	0.0428047	0.200891	0.0015394	-0.194861	0.00213924	-0.292698	3.01083e-06	0.109625	0.0861941	-0.19912	0.00169727	0.0912829	0.153463	-0.0118953	0.852738	0.0731214	0.253224	0.167546	0.00846083	0.0673334	0.292846	-0.0137301	0.830344
APCS	black	-0.195334	0.00208545	-0.202807	0.00138386	-0.203876	0.00130346	-0.0153987	0.810095	0.131085	0.0399378	-0.103627	0.104927	0.13618	0.0327627	0.219571	0.000522945	-0.0288828	0.652137	0.0832968	0.192893	-0.0167001	0.794389	0.00832799	0.896601	-0.0397914	0.534487	-0.042888	0.503142	-0.0152171	0.812292	0.0234474	0.714414
LBP	black	-0.193755	0.00226999	-0.370638	1.98999e-09	-0.447147	1.70406e-13	-0.045236	0.480034	0.246417	9.39878e-05	-0.18811	0.00305801	0.196353	0.00197366	0.342739	3.46284e-08	-0.0136186	0.8317	0.0673873	0.292459	-0.0231863	0.717457	0.0577701	0.366936	-0.0632309	0.323312	-0.0127699	0.842047	0.0257609	0.687645	-0.0151995	0.812505
MZB1	black	-0.19182	0.00251638	-0.329475	1.22496e-07	-0.436392	7.36626e-13	0.00434139	0.945988	0.325322	1.79739e-07	-0.231623	0.000247994	0.179598	0.00471995	0.908185	2.88579e-94	0.130255	0.0412246	0.414912	1.17947e-11	-0.103377	0.105774	0.336212	6.49616e-08	0.0100674	0.875166	0.183207	0.0039353	0.062323	0.330322	0.00248141	0.969113
MIXL1	black	-0.191629	0.002542	-0.299908	1.6625e-06	-0.302412	1.3475e-06	0.0635418	0.320933	0.271995	1.51707e-05	-0.119347	0.0616169	0.0301494	0.637946	0.783595	2.36251e-52	0.146137	0.0218642	0.268977	1.90004e-05	0.0392915	0.539638	0.255004	5.2033e-05	0.0498615	0.436246	0.13179	0.0388722	0.0682161	0.28655	0.00642265	0.920167
AL359636.2	black	-0.188125	0.00305555	-0.328022	1.40178e-07	-0.191904	0.00250524	0.0821914	0.198886	0.208152	0.00102291	0.0561055	0.380927	-0.0549253	0.391042	0.289724	3.82852e-06	0.0828276	0.195421	0.0593097	0.354282	-0.0378454	0.554675	0.0820326	0.199759	-0.028937	0.651527	0.17273	0.0066115	0.0963525	0.1318	0.0293455	0.646938
IGLV2-5	black	-0.185568	0.00348782	-0.273463	1.35854e-05	-0.284543	5.78159e-06	-0.0149453	0.815586	0.265262	2.4974e-05	-0.182664	0.00404541	0.108403	0.0897759	0.831587	2.95019e-64	0.162706	0.0105882	0.364652	3.75997e-09	-0.0694581	0.277846	0.259656	3.74406e-05	-0.0162444	0.79988	0.139518	0.0286829	0.0367336	0.566372	0.0115221	0.857308
IGHG4	black	-0.185031	0.00358532	-0.300842	1.53746e-06	-0.354911	1.03011e-08	0.0981015	0.1249	0.385202	4.00386e-10	-0.175422	0.00580143	0.203907	0.00130121	0.83899	1.98614e-66	0.0591581	0.355516	0.311256	6.31643e-07	-0.0128131	0.84152	0.237792	0.0001667	0.153135	0.0162264	0.121736	0.0565551	0.0290634	0.650105	0.0101601	0.874026
AQP9	black	-0.184381	0.00370674	-0.420892	5.55766e-12	-0.415383	1.11219e-11	0.0417269	0.514781	0.372354	1.65409e-09	-0.170387	0.00739693	0.314649	4.69217e-07	0.359176	6.65362e-09	-0.0914284	0.152806	0.150831	0.0179236	-0.105367	0.0991915	0.0334829	0.601232	-0.0512832	0.423262	-0.0327109	0.60965	-0.0403013	0.529259	0.0861346	0.178112
AC025252.2	black	-0.182999	0.00397721	-0.27556	1.15891e-05	-0.200547	0.00156893	0.0534613	0.403811	0.258442	4.08219e-05	-0.0766129	0.231203	0.0414621	0.517455	0.329179	1.25919e-07	-0.00311605	0.961218	0.0776953	0.224659	-0.0153061	0.811215	0.0224366	0.726221	-0.0612711	0.338565	-0.0146583	0.819065	0.0356126	0.578283	-0.033086	0.605552
LINC01502	black	-0.182039	0.00417533	-0.192992	0.00236438	-0.259269	3.84887e-05	0.078431	0.220287	0.114265	0.0736281	-0.0238758	0.709429	0.0342368	0.593062	0.258314	4.11959e-05	0.131963	0.038615	-0.00253397	0.968459	0.203761	0.00131192	0.0648953	0.310713	0.0472239	0.460929	-0.0140051	0.826998	-0.00334249	0.958403	0.0101098	0.874644
IGKV3OR2-268	black	-0.172433	0.00670658	-0.313249	5.3069e-07	-0.311143	6.3787e-07	-0.0256614	0.688789	0.292121	3.15507e-06	-0.157807	0.0132103	0.101472	0.112396	0.860628	1.82001e-73	0.0256368	0.689072	0.318919	3.21057e-07	-0.111628	0.0805751	0.1852	0.0035544	-0.0180043	0.778733	0.0726643	0.256211	-0.0202861	0.751557	0.029126	0.649402
TGFBI	black	-0.170926	0.00720919	-0.382758	5.26919e-10	-0.360514	5.79328e-09	0.199523	0.00166007	0.598107	2.94672e-25	-0.340564	4.27759e-08	0.220234	0.00050242	0.405906	3.56317e-11	0.0233901	0.715081	0.366872	2.97401e-09	-0.18379	0.0038202	0.191388	0.0025746	-0.0841742	0.18823	0.161577	0.0111479	0.152953	0.0163552	0.0779436	0.223176
IGLV3-6	black	-0.169387	0.0077572	-0.206388	0.00113112	-0.253438	5.80457e-05	0.00477169	0.940644	0.0825925	0.196696	-0.0679779	0.28824	-0.0132095	0.836684	0.371068	1.90003e-09	0.0796762	0.213026	0.0695594	0.277145	-0.0516757	0.419716	0.0681301	0.28716	-0.046746	0.465483	0.019091	0.765755	0.00220303	0.972576	-0.00769238	0.904453
ACOT1	black	0.167799	0.00836083	0.346357	2.42805e-08	0.430356	1.63812e-12	0.158976	0.0125377	-0.178424	0.00500412	0.288801	4.12254e-06	-0.0743145	0.245541	-0.327222	1.50928e-07	-0.158235	0.0129608	-0.252291	6.28606e-05	0.146184	0.0218212	-0.189039	0.00291329	0.0927893	0.146762	-0.18231	0.00411844	-0.166539	0.00886888	-0.0331045	0.605351
MEI1	black	-0.166833	0.00874794	-0.321076	2.64461e-07	-0.434434	9.56323e-13	0.144844	0.023074	0.330152	1.1501e-07	-0.226433	0.000343623	0.164842	0.00959705	0.752752	3.35735e-46	0.345557	2.62731e-08	0.584909	5.64089e-24	-0.163613	0.0101569	0.478127	1.86296e-15	-0.0677732	0.289697	0.428754	2.01983e-12	0.192636	0.00240965	-0.00681105	0.915357
AC092140.2	black	0.165642	0.00924748	0.263166	2.90861e-05	0.197159	0.00188919	-0.0711716	0.266135	-0.184576	0.00366986	-0.0304047	0.635101	-0.104361	0.102477	-0.264335	2.67206e-05	0.128038	0.0448317	-0.122513	0.0549848	0.0386283	0.546509	-0.0148437	0.816816	-0.000119045	0.998518	0.118864	0.0626842	0.154028	0.0156071	0.015703	0.806416
AC034243.1	black	0.165313	0.00938974	0.202513	0.00140677	0.187923	0.00308793	-0.0435525	0.496544	-0.128277	0.0444308	0.152389	0.0167596	-0.0458038	0.474534	-0.182211	0.00413926	0.0532903	0.405318	-0.104886	0.100753	0.0962699	0.132133	0.0849678	0.184084	0.0446721	0.485531	0.0608974	0.341524	0.0638527	0.318567	-0.0554136	0.386837
AL157400.2	black	0.163784	0.0100774	0.306744	9.32617e-07	0.242996	0.000118269	-0.0236611	0.711925	-0.327891	1.41891e-07	0.209918	0.000924159	-0.133892	0.0358359	-0.34292	3.40251e-08	0.0862814	0.17737	-0.231248	0.000253973	0.0634515	0.321623	0.0078582	0.902404	-0.0415626	0.516439	0.0671275	0.294328	0.0667887	0.296777	-0.0755595	0.237699
IGHGP	black	-0.161968	0.010951	-0.322479	2.32925e-07	-0.460396	2.61173e-14	-0.0041559	0.948293	0.347315	2.20854e-08	-0.272116	1.50345e-05	0.152455	0.0167117	0.839975	1.00162e-66	0.124526	0.0510843	0.356515	8.74643e-09	-0.100637	0.115399	0.242638	0.000121119	0.0394541	0.53796	0.134981	0.0343447	0.050847	0.427222	0.00539176	0.932948
IGLV3-9	black	-0.159562	0.012212	-0.280008	8.23804e-06	-0.306191	9.77812e-07	0.00372544	0.953642	0.322036	2.4248e-07	-0.221569	0.000463357	0.209266	0.000959546	0.84117	4.34064e-67	0.0170378	0.790327	0.382247	5.57905e-10	-0.0562151	0.379996	0.145778	0.022194	0.0452807	0.4796	0.0591965	0.355204	0.00783981	0.902631	0.0286257	0.655033
IGLC6	black	-0.158092	0.0130433	-0.284047	6.01136e-06	-0.329299	1.24514e-07	-0.0309365	0.629192	0.215354	0.000672673	-0.148023	0.0201985	0.140065	0.0280571	0.81705	2.76658e-60	0.0508033	0.427619	0.331757	9.89874e-08	-0.0721401	0.259667	0.241994	0.000126421	0.00238587	0.970301	0.107415	0.0927571	-0.0120218	0.85119	-0.0398018	0.534381
IGLL5	black	-0.157993	0.0131015	-0.313501	5.19051e-07	-0.347768	2.11156e-08	0.00674423	0.916184	0.252958	6.00175e-05	-0.150037	0.0185431	0.130259	0.0412184	0.842128	2.20799e-67	0.104115	0.103294	0.315762	4.25257e-07	-0.0652095	0.30837	0.488104	3.93767e-16	-0.0082158	0.897986	0.186953	0.00324729	0.0613747	0.337747	-0.0257333	0.687962
AL353572.4	black	0.15689	0.0137599	0.26352	2.83495e-05	0.416417	9.77402e-12	0.0531607	0.406464	-0.276821	1.05266e-05	0.33082	1.0806e-07	-0.228888	0.000294759	-0.33774	5.61375e-08	0.0183213	0.77494	-0.211895	0.000824103	0.102586	0.108484	-0.0981183	0.124835	0.055356	0.387332	0.0308628	0.630009	0.00502848	0.937456	0.021485	0.737398
AC104248.1	black	-0.151101	0.0177163	-0.272956	1.41139e-05	-0.234419	0.000207412	0.148906	0.0194573	0.323509	2.12117e-07	-0.0754616	0.238309	-0.00575195	0.92848	0.533238	1.78062e-19	0.37938	7.67293e-10	0.216031	0.000646228	-0.0590162	0.356673	0.396228	1.12722e-10	-0.0277375	0.665078	0.368227	2.57528e-09	0.239477	0.000149286	0.0312178	0.626076
IGHG3	black	-0.15072	0.0180085	-0.283345	6.35219e-06	-0.421746	4.98525e-12	0.0124735	0.845667	0.347763	2.1126e-08	-0.293698	2.77536e-06	0.187922	0.00308799	0.852902	7.98784e-71	0.115371	0.0708635	0.408683	2.54282e-11	-0.0845147	0.186443	0.317441	3.66366e-07	0.0147906	0.81746	0.171506	0.00701201	0.0726353	0.256401	0.0012893	0.983949
DTNB-AS1	black	-0.150712	0.0180152	-0.305024	1.08005e-06	-0.29618	2.26461e-06	0.0569277	0.373976	0.266938	2.20866e-05	-0.102932	0.107293	0.172116	0.00680959	0.68158	5.96767e-35	0.218332	0.000563368	0.361651	5.14751e-09	-0.0492217	0.442163	0.415607	1.08156e-11	-0.0550454	0.390005	0.386615	3.41239e-10	0.410354	2.07253e-11	0.00595763	0.92593
PNOC	black	-0.150493	0.0181847	-0.272029	1.51321e-05	-0.305989	9.9481e-07	0.0271497	0.671759	0.27746	1.00239e-05	-0.135318	0.0338939	0.0821935	0.198875	0.468578	7.87094e-15	0.15068	0.0180397	0.196285	0.00198089	-0.0724629	0.257535	0.371133	1.88676e-09	0.0521886	0.415111	0.237603	0.00016877	0.195491	0.00206784	0.0597361	0.350827
CHRDL2	black	-0.148692	0.0196349	-0.372409	1.64422e-09	-0.265831	2.39565e-05	0.108347	0.089943	0.459654	2.90732e-14	-0.00377138	0.953071	0.138315	0.0301002	0.223092	0.000422234	-0.0440665	0.491472	0.0467763	0.465194	-0.0910337	0.154593	0.0451233	0.481131	-0.0158591	0.80453	0.049473	0.439833	0.0162968	0.799248	0.0350208	0.584619
IGKV1D-8	black	-0.148127	0.0201105	-0.292866	2.96985e-06	-0.286866	4.81095e-06	-0.0408999	0.523155	0.23663	0.000179796	-0.156122	0.0142362	0.170208	0.00746024	0.886135	1.81753e-83	0.0100275	0.875656	0.363441	4.2697e-09	-0.0701992	0.272739	0.220468	0.000495376	0.0154988	0.808885	0.0680821	0.2875	-0.0103319	0.871914	-0.00595497	0.925963
IGLC7	black	-0.147911	0.0202949	-0.331645	1.00031e-07	-0.362929	4.50471e-09	0.0279812	0.662316	0.298364	1.89052e-06	-0.174065	0.00619778	0.182413	0.00409707	0.764338	2.11621e-48	0.168073	0.00825347	0.322512	2.32237e-07	-0.093975	0.141646	0.182843	0.00400868	0.00330947	0.958813	0.15924	0.0123901	0.0151622	0.812958	0.00106915	0.986689
IGLJ2	black	-0.146796	0.021269	-0.271093	1.62309e-05	-0.278875	8.99157e-06	0.0567103	0.375806	0.169694	0.00764504	-0.119485	0.0613146	0.0980793	0.124985	0.835335	2.42069e-65	0.0709163	0.267858	0.312692	5.57224e-07	-0.0931791	0.145065	0.309274	7.50188e-07	-0.0186917	0.770516	0.106409	0.0958756	0.0350153	0.584679	0.0334078	0.602048
KCND3	black	-0.146677	0.0213754	-0.26206	3.15075e-05	-0.210266	0.000905764	-0.0212157	0.740571	0.377702	9.23387e-10	-0.0814194	0.203152	0.283143	6.45372e-06	0.250421	7.15275e-05	-0.01872	0.770178	0.152364	0.0167777	-0.0406507	0.525692	0.0266494	0.677465	0.169708	0.00763995	0.00204548	0.974537	0.0253466	0.692411	0.00937182	0.883727
IGLJCOR18	black	-0.146533	0.0215047	-0.250984	6.88037e-05	-0.257613	4.32946e-05	-0.0371731	0.561734	0.0970637	0.128959	-0.0485541	0.448385	0.023658	0.711962	0.53295	1.87722e-19	0.0649394	0.310383	0.00946407	0.882591	-0.0656952	0.304774	0.0756519	0.237124	-0.0567784	0.375233	-0.0848093	0.184907	-0.0428637	0.503384	-0.0288964	0.651984
IGLL1	black	-0.146399	0.0216258	-0.20849	0.00100327	-0.300399	1.59565e-06	-0.0270727	0.672635	0.112795	0.0774391	-0.10999	0.0851467	0.00806487	0.89985	0.618944	2.0906e-27	0.165304	0.00939368	0.0952208	0.136419	-0.0102406	0.873036	0.25365	5.71952e-05	-0.0408118	0.524051	0.0705242	0.270519	0.0422823	0.509196	-0.0120119	0.85131
LINC01559	black	-0.142467	0.025448	-0.246256	9.50158e-05	-0.287962	4.40851e-06	-0.068234	0.286423	0.0927585	0.146897	-0.171052	0.00716589	0.176814	0.00541844	0.284905	5.61893e-06	0.0552696	0.388075	0.166569	0.00885685	-0.0990957	0.121104	0.0276114	0.666508	-0.0421859	0.510163	0.00378913	0.95285	-0.0278128	0.664224	0.000914989	0.988608
OR1J4	black	-0.142381	0.0255372	-0.259589	3.76204e-05	-0.241316	0.00013224	0.00409225	0.949083	0.120336	0.0594785	-0.0979144	0.125624	0.022017	0.731142	0.31694	3.83053e-07	0.0184402	0.773519	0.0483014	0.450753	-0.0327772	0.608924	0.0953953	0.135699	-0.0659275	0.303063	0.0253786	0.692043	-0.00652175	0.918939	0.0383798	0.549094
LINC02051	black	-0.14153	0.0264401	-0.155973	0.0143301	-0.12737	0.0459691	0.0166904	0.794507	0.160903	0.0114944	-0.0485854	0.448093	0.108878	0.0883717	0.338745	5.09777e-08	0.31825	3.40841e-07	0.304945	1.08733e-06	0.161533	0.0111704	0.13634	0.0325569	-0.0304965	0.634079	0.20335	0.00134245	0.165133	0.0094684	0.0285661	0.655705
IGLC5	black	-0.14145	0.0265264	-0.262532	3.04509e-05	-0.259482	3.79067e-05	-0.0024088	0.970016	0.172239	0.00676958	-0.0961908	0.132453	0.110669	0.083226	0.591459	1.32581e-24	0.0914542	0.15269	0.169818	0.00760017	-0.0586767	0.359452	0.516508	3.5362e-18	-0.0143501	0.822805	0.151373	0.0175103	0.0867465	0.175038	0.0309503	0.629039
IL1R2	black	-0.141109	0.026896	-0.384723	4.22575e-10	-0.351433	1.4644e-08	0.124054	0.0519789	0.37496	1.24667e-09	-0.186975	0.00324365	0.11441	0.0732608	0.362861	4.53707e-09	-0.0265098	0.67906	0.1183	0.0639506	-0.111705	0.0803652	0.0771244	0.228094	-0.00637965	0.9207	0.0594699	0.352982	0.0762243	0.233585	0.0498564	0.436293
IGHJ5	black	-0.140588	0.0274707	-0.249694	7.51863e-05	-0.270175	1.73816e-05	0.0574164	0.369882	0.272349	1.47732e-05	-0.14154	0.026429	0.129835	0.0418883	0.760965	9.52786e-48	0.298323	1.89698e-06	0.46243	1.94424e-14	-0.0477594	0.455857	0.556205	2.22383e-21	-0.112323	0.0786944	0.528741	4.04122e-19	0.315241	4.45295e-07	0.046013	0.472517
IGHV3-69-1	black	-0.140296	0.0277967	-0.258269	4.13277e-05	-0.236528	0.000180994	-0.0219841	0.731529	0.270968	1.63843e-05	-0.166598	0.00884459	0.163767	0.010085	0.907405	7.71646e-94	0.0349844	0.58501	0.393839	1.48941e-10	-0.100033	0.117608	0.201681	0.00147339	-0.00293055	0.963526	0.0727923	0.255372	0.00936868	0.883766	0.0662957	0.300365
CD79A	black	-0.139727	0.0284424	-0.304628	1.11712e-06	-0.395508	1.22626e-10	-0.027525	0.667491	0.354752	1.04697e-08	-0.225676	0.00036013	0.223209	0.00041923	0.854337	2.64888e-71	0.101756	0.111389	0.477389	2.08586e-15	-0.0935352	0.143528	0.468088	8.46404e-15	0.0325538	0.611369	0.202395	0.00141599	0.0676303	0.290718	0.0715793	0.263399
IGKV7-3	black	-0.139687	0.0284881	-0.19588	0.00202484	-0.213	0.000772585	0.0227607	0.722428	0.14417	0.0237263	-0.127735	0.0453449	0.0797112	0.212824	0.715063	8.18983e-40	0.127019	0.0465765	0.314982	4.55621e-07	-0.0761761	0.233881	0.228741	0.000297507	0.00278462	0.965341	0.114317	0.0734981	0.0307832	0.630893	0.105858	0.0976182
POU2AF1	black	-0.139608	0.0285789	-0.29746	2.03761e-06	-0.308162	8.25653e-07	0.00968367	0.879887	0.321544	2.53509e-07	-0.16131	0.0112839	0.174169	0.00616679	0.902078	5.07459e-91	0.166339	0.00895238	0.478902	1.65428e-15	-0.0756356	0.237226	0.56467	4.05293e-22	0.00876034	0.891265	0.323606	2.10256e-07	0.134663	0.0347742	0.0455611	0.476881
IGHJ1	black	-0.139112	0.0291549	-0.248516	8.14975e-05	-0.234275	0.000209341	-0.0139637	0.827501	0.247772	8.57329e-05	-0.154545	0.0152585	0.193618	0.00228662	0.845549	1.90368e-68	0.0203545	0.750747	0.380228	6.98475e-10	-0.0793908	0.214675	0.187723	0.00312011	-0.0557969	0.383557	0.0886999	0.165487	-0.0188162	0.76903	0.041614	0.515921
AC080037.2	black	-0.137952	0.0305391	-0.14468	0.0232308	-0.148593	0.0197173	0.0221386	0.729716	0.137129	0.031556	-0.075465	0.238288	0.11163	0.0805698	0.256056	4.83263e-05	0.0227522	0.722528	0.129637	0.0422048	-0.0191508	0.765042	0.0296337	0.643708	0.0523384	0.413771	0.0211844	0.74094	0.0432685	0.499359	-0.0494407	0.440133
IGHV3-43	black	-0.137679	0.0308737	-0.284414	5.84043e-06	-0.25799	4.21529e-05	0.0296875	0.643105	0.361027	5.49293e-09	-0.174841	0.00596829	0.145536	0.0224191	0.862579	3.69578e-74	0.0511283	0.424665	0.378849	8.13715e-10	-0.0758849	0.235679	0.166974	0.0086905	0.102603	0.108426	0.0958071	0.134011	0.0108017	0.866143	0.0196253	0.759397
IGHV1-24	black	-0.137319	0.0313183	-0.238201	0.000162309	-0.260526	3.51806e-05	0.00186251	0.976814	0.352734	1.28447e-08	-0.189191	0.00289025	0.131674	0.0390457	0.851515	2.2944e-70	0.120451	0.0592348	0.344303	2.97203e-08	-0.0525494	0.411889	0.240543	0.000139169	0.0498668	0.436197	0.145931	0.022053	0.0530594	0.407359	0.02743	0.66857
DERL3	black	-0.135772	0.0332945	-0.272402	1.47151e-05	-0.313816	5.04884e-07	0.00826267	0.897407	0.309806	7.1638e-07	-0.230928	0.000259172	0.123734	0.052592	0.879843	8.61179e-81	0.0849964	0.183936	0.424609	3.4555e-12	-0.122421	0.0551689	0.310994	6.46218e-07	-0.057591	0.368426	0.149932	0.0186261	0.0327858	0.60883	0.0193709	0.762422
IGHV3-47	black	-0.135112	0.0341687	-0.231415	0.000251291	-0.198439	0.00176177	0.0327769	0.608928	0.262341	3.0876e-05	-0.145532	0.0224229	0.147112	0.0209887	0.838232	3.35284e-66	0.104744	0.101216	0.387667	3.02815e-10	-0.0677078	0.290164	0.265994	2.36717e-05	-0.00148063	0.981567	0.146139	0.0218628	0.086591	0.175815	0.0281005	0.660966
AC226101.1	black	-0.135034	0.0342727	-0.198519	0.00175404	-0.237397	0.000171054	0.0603248	0.346092	0.0940907	0.141155	-0.0819154	0.200404	0.0730562	0.253649	0.175292	0.00583827	0.0520221	0.416603	0.0976064	0.126824	0.00396367	0.950681	0.15434	0.0153959	-0.0130449	0.838691	0.0456553	0.47597	0.00617696	0.923211	-0.0298271	0.641544
IGKV1-39	black	-0.135026	0.0342844	-0.288814	4.11846e-06	-0.265002	2.5453e-05	0.0183542	0.774547	0.298274	1.90465e-06	-0.142531	0.0253811	0.155392	0.0147013	0.914906	4.12731e-98	0.074597	0.243746	0.347815	2.10166e-08	-0.0847772	0.185074	0.220646	0.00049006	0.00598576	0.925581	0.117024	0.0668919	0.0386008	0.546794	0.0366965	0.566764
IGLC3	black	-0.13457	0.0349013	-0.270474	1.69996e-05	-0.453866	6.6494e-14	-0.00694839	0.913657	0.32588	1.70771e-07	-0.336262	6.46562e-08	0.163468	0.0102247	0.828175	2.72638e-63	0.101371	0.112755	0.401816	5.82332e-11	-0.0870222	0.173665	0.177337	0.00528055	0.0337676	0.59814	0.106984	0.0940827	0.0251962	0.694145	0.0148502	0.816738
LINC02506	black	-0.134475	0.035031	-0.125764	0.0488027	-0.0292816	0.647655	0.0564956	0.377619	0.0219327	0.732132	0.0770709	0.228417	-0.0101919	0.873635	0.114671	0.0726041	0.0807865	0.206698	0.0114263	0.858481	-0.0166757	0.794683	0.0231707	0.717639	-0.00493277	0.938644	0.0207115	0.746523	0.00792296	0.901604	-0.0122981	0.84781
FCRL5	black	-0.133625	0.0362101	-0.300899	1.53022e-06	-0.276173	1.10609e-05	0.0415515	0.516551	0.28265	6.70735e-06	-0.129046	0.0431591	0.133523	0.0363551	0.850998	3.39068e-70	0.150953	0.0178296	0.386848	3.32327e-10	-0.0732821	0.25218	0.633113	5.81637e-29	-0.0141319	0.825456	0.312856	5.49294e-07	0.149042	0.0193453	0.0188452	0.768685
LINC02576	black	-0.131714	0.0389863	-0.254117	5.53623e-05	-0.211429	0.000846726	0.0928126	0.14666	0.237164	0.000173669	-0.0737786	0.248972	0.103711	0.104644	0.718648	2.24381e-40	0.237636	0.000168403	0.367534	2.77221e-09	-0.0266937	0.67696	0.671933	1.14406e-33	-0.00629541	0.921744	0.43359	1.06953e-12	0.380228	6.98522e-10	0.0323406	0.613706
TAS1R3	black	-0.131627	0.0391165	-0.183836	0.00381136	-0.191501	0.00255927	0.181482	0.00429433	0.215631	0.000661725	-0.0746756	0.243249	0.0157888	0.805379	0.706635	1.59151e-38	0.165588	0.00927086	0.301269	1.48344e-06	0.00799308	0.900737	0.281805	7.16457e-06	0.0664721	0.299078	0.2565	4.68369e-05	0.157445	0.0134251	0.0107149	0.867208
AL136102.1	black	-0.131477	0.039342	-0.228515	0.00030174	-0.197263	0.00187847	-0.0107146	0.867212	0.181251	0.00434465	-0.0819976	0.199951	0.0170695	0.789946	0.252793	6.07094e-05	0.0258192	0.686976	0.103394	0.105718	-0.0479355	0.454195	0.27318	1.3878e-05	-0.0592728	0.354583	0.173158	0.00647636	0.0780885	0.222314	-0.0340915	0.594632
CES5A	black	-0.131321	0.0395787	-0.208586	0.000997742	-0.312623	5.60574e-07	-0.0288444	0.652569	0.0568719	0.374445	-0.0764429	0.232242	0.0902303	0.158281	0.214571	0.0007045	0.0414298	0.517781	-0.00776592	0.903544	0.062022	0.332667	0.0070922	0.911877	0.0157966	0.805284	-0.0745019	0.244349	-0.0286058	0.655257	-0.0217451	0.734337
AL390755.2	black	-0.131045	0.0399992	-0.176495	0.00550423	-0.0574792	0.369358	0.034381	0.591504	0.106319	0.0961584	0.0470162	0.462906	0.0429593	0.502432	0.430076	1.69939e-12	0.0346671	0.588421	0.148127	0.0201105	-0.0359664	0.574512	0.123085	0.0538539	-0.0356464	0.577923	0.100355	0.116424	0.205444	0.00119324	-0.0402449	0.529837
IGLV3-21	black	-0.130175	0.0413498	-0.240332	0.00014112	-0.299668	1.69605e-06	0.0255867	0.689648	0.32626	1.64917e-07	-0.255854	4.90173e-05	0.155913	0.0143677	0.853311	5.83657e-71	0.0647264	0.311976	0.404306	4.32165e-11	-0.0931132	0.145351	0.135616	0.0334993	0.0448135	0.48415	0.100362	0.1164	0.00406209	0.949458	0.0304106	0.635035
IGKV1-13	black	-0.12999	0.0416415	-0.277137	1.02755e-05	-0.259625	3.75227e-05	-0.0295208	0.644972	0.168628	0.0080407	-0.0849335	0.184262	0.176529	0.00549506	0.780751	9.59922e-52	-0.0204156	0.750024	0.265668	2.42438e-05	-0.0638546	0.318552	0.166507	0.00888228	-0.0129952	0.839297	0.0129176	0.840244	-0.0407182	0.525004	-0.0151873	0.812654
FGG	black	-0.12891	0.0433819	-0.274479	1.25805e-05	-0.293264	2.87525e-06	-0.0695613	0.277131	0.205645	0.00117975	-0.173607	0.00633695	0.161199	0.011341	0.350728	1.5717e-08	0.0228352	0.721558	0.207413	0.00106699	-0.0886381	0.165782	0.0344134	0.591155	-0.0642964	0.315209	0.0244663	0.702579	0.0330221	0.60625	-0.0205651	0.748254
FAM30A	black	-0.12885	0.0434812	-0.247241	8.88867e-05	-0.277787	9.77605e-06	0.0793129	0.215127	0.264723	2.59754e-05	-0.115808	0.0697958	0.119485	0.0613156	0.761077	9.07013e-48	0.296862	2.14066e-06	0.354791	1.04276e-08	-0.049133	0.442986	0.469969	6.39849e-15	0.0418133	0.51391	0.402512	5.35885e-11	0.191241	0.00259467	0.0500003	0.434968
IGLV3-32	black	-0.128027	0.0448502	-0.148661	0.0196608	-0.203674	0.00131832	0.0109656	0.864131	0.0839488	0.18942	-0.0722621	0.258859	0.00685637	0.914796	0.46301	1.78664e-14	0.509931	1.09531e-17	0.176037	0.00562923	-0.0507939	0.427704	0.157267	0.0135319	-0.0601927	0.347151	0.169303	0.00778808	0.117662	0.0654073	0.0541365	0.397891
IGHV1OR16-1	black	-0.127903	0.0450589	-0.245245	0.000101726	-0.208052	0.00102878	0.0545954	0.393897	0.257709	4.3001e-05	-0.0797595	0.212546	0.108067	0.0907816	0.728546	5.64596e-42	0.009452	0.88274	0.259835	3.69652e-05	-0.060155	0.347454	0.13574	0.0333365	0.0388908	0.543784	0.0400128	0.532214	-0.0251842	0.694283	0.00269424	0.966465
FCRL4	black	-0.127888	0.0450846	-0.253218	5.89437e-05	-0.255268	5.10774e-05	-0.00148509	0.981511	0.154892	0.0150279	-0.0547869	0.392238	0.0325358	0.611566	0.563086	5.59427e-22	0.131029	0.0400233	0.202129	0.00143711	-0.0641538	0.316286	0.404749	4.09711e-11	0.0236548	0.711999	0.180314	0.00455392	0.0732066	0.25267	0.00873964	0.891521
AC011824.2	black	-0.126182	0.0480511	-0.169081	0.00787006	-0.0867871	0.174835	0.0251771	0.694365	0.272964	1.41059e-05	0.0454203	0.478246	0.10228	0.109547	0.292877	2.96716e-06	0.225022	0.000374984	0.262382	3.07842e-05	0.0150874	0.813863	0.166871	0.00873241	0.114631	0.0727043	0.251889	6.46366e-05	0.174798	0.00598082	0.0825053	0.197171
AC134879.2	black	-0.125587	0.0491229	-0.274665	1.24046e-05	-0.268764	1.93026e-05	0.056958	0.373722	0.242049	0.000125965	-0.133071	0.0369968	0.129378	0.0426211	0.855945	7.58864e-72	0.0319575	0.617914	0.294228	2.65781e-06	-0.0854203	0.181751	0.170814	0.00724781	0.00364478	0.954645	0.048129	0.452373	-0.00422472	0.947438	0.0481905	0.451794
AC115619.1	black	-0.124476	0.0511787	-0.194218	0.00221433	-0.272454	1.46571e-05	-0.0729885	0.25409	0.0112621	0.860495	-0.11912	0.0621176	0.080018	0.211063	0.171401	0.00704722	-0.0508101	0.427557	-0.0223819	0.726863	-0.0760998	0.234352	-0.0174612	0.785242	-0.0860573	0.178503	-0.0577105	0.367432	0.0170706	0.789933	-0.0192384	0.763999
MT2P1	black	-0.123765	0.0525307	-0.367497	2.78333e-09	-0.419005	7.05821e-12	0.106393	0.0959251	0.389025	2.59365e-10	-0.172252	0.00676549	0.208667	0.000993125	0.314127	4.91273e-07	0.0850264	0.183781	0.11141	0.0811707	-0.115348	0.0709202	0.133742	0.036046	0.023928	0.708822	0.0750533	0.240866	0.0348125	0.586857	0.145323	0.022619
IGHD3-3	black	-0.122704	0.0546044	-0.236557	0.000180652	-0.178542	0.00497474	0.100074	0.117457	0.237928	0.000165228	-0.101503	0.112285	0.0721911	0.259329	0.681092	6.94933e-35	0.1607	0.0116004	0.330575	1.1056e-07	-0.0614296	0.337315	0.434901	8.98643e-13	0.0332667	0.603583	0.234984	0.000200005	0.144762	0.0231521	0.0251686	0.694463
AC008780.1	black	-0.122626	0.054761	-0.233757	0.000216413	-0.241249	0.000132828	-0.0174653	0.785193	0.133542	0.036327	-0.132233	0.0382157	0.0786895	0.218765	0.266563	2.27037e-05	-0.0261012	0.68374	0.138995	0.0292916	-0.101527	0.112199	0.0574366	0.369714	-0.110052	0.0849722	0.0270546	0.672842	-0.0254342	0.691403	-0.0307831	0.630894
AL391560.2	black	-0.121643	0.0567466	-0.237031	0.000175169	-0.264907	2.56303e-05	0.0904629	0.157206	0.145929	0.0220546	-0.0392035	0.540547	0.0585201	0.360738	0.476169	2.51277e-15	0.255661	4.9688e-05	0.0603683	0.345743	0.0243557	0.70386	0.182384	0.00410307	0.153548	0.0159372	0.0431472	0.500563	0.0306171	0.632738	-0.00374142	0.953443
CASP14	black	-0.120039	0.0601156	-0.154988	0.0149646	-0.023279	0.716376	0.15944	0.0122791	0.252519	6.1874e-05	0.0469334	0.463695	-0.0348381	0.586582	0.247868	8.51786e-05	0.0380828	0.552192	0.0940858	0.141175	0.00301556	0.962468	0.109943	0.0852824	0.220845	0.000484176	0.027825	0.664086	-0.0068285	0.915141	0.15995	0.0120006
IGHV3OR16-10	black	-0.119874	0.0604706	-0.20996	0.000921894	-0.214779	0.000695925	0.0406665	0.525531	0.191715	0.0025305	-0.121982	0.0560556	0.121867	0.0562886	0.761412	7.81698e-48	0.0890921	0.163617	0.247998	8.44227e-05	-0.080965	0.205693	0.155889	0.0143832	-0.0162409	0.799922	0.10612	0.0967868	0.0257177	0.688142	0.0718345	0.261696
IGKV1D-39	black	-0.119539	0.0611981	-0.241092	0.000134213	-0.239653	0.00014757	0.00370683	0.953873	0.287448	4.59299e-06	-0.154296	0.0154251	0.157577	0.0133463	0.929597	9.38618e-108	0.0602958	0.346324	0.359988	6.11809e-09	-0.0710877	0.2667	0.185887	0.003431	0.0532587	0.405597	0.0861173	0.178199	0.0202117	0.752439	0.0354385	0.580145
IGLV9-49	black	-0.119317	0.0616837	-0.173394	0.00640282	-0.201121	0.00151987	0.00665551	0.917283	0.310869	6.5329e-07	-0.195156	0.00210555	0.101645	0.11178	0.793211	1.75701e-54	0.0415852	0.516211	0.378479	8.47574e-10	-0.0818688	0.200661	0.180106	0.00460171	0.0223059	0.727753	0.116796	0.0674282	0.023626	0.712334	0.0070561	0.912323
AC079209.1	black	-0.11931	0.0616991	-0.278899	8.97497e-06	-0.331958	9.71326e-08	0.0177764	0.781462	0.214055	0.000726238	-0.192805	0.00238806	0.217453	0.000593794	0.308421	8.07437e-07	0.0118538	0.853246	0.141499	0.0264733	0.00178659	0.977759	0.074824	0.242311	-0.0969287	0.129495	0.0696601	0.276447	0.036279	0.571188	0.0188707	0.76838
IGKV2OR22-3	black	-0.118894	0.0626191	-0.18448	0.00368811	-0.216144	0.000641913	-0.00534894	0.933479	0.174088	0.00619101	-0.0955388	0.135109	0.110658	0.0832586	0.686159	1.41128e-35	0.0650818	0.309321	0.23302	0.000226872	-0.0335119	0.600916	0.121157	0.0577508	0.0279706	0.662436	0.0590954	0.356027	-0.00240512	0.970062	0.0540123	0.398977
IGKV6D-21	black	-0.11862	0.0632308	-0.231093	0.000256486	-0.236491	0.00018143	-0.0196704	0.758861	0.288508	4.22059e-06	-0.139076	0.0291964	0.171467	0.00702509	0.727327	8.96524e-42	0.0879341	0.169183	0.323585	2.10666e-07	-0.0460805	0.471866	0.154462	0.0153136	0.0809054	0.206028	0.101862	0.111013	0.0253205	0.692712	0.048393	0.449894
IGKV1OR2-108	black	-0.118383	0.0637629	-0.237249	0.00017271	-0.243059	0.000117771	0.0145315	0.820603	0.262958	2.95275e-05	-0.159754	0.0121069	0.212233	0.000807991	0.871611	1.65076e-77	0.0255955	0.689547	0.35643	8.82289e-09	-0.0702268	0.27255	0.26182	3.20575e-05	0.0458739	0.473858	0.0942597	0.140439	0.0291373	0.649275	0.0314046	0.62401
IGHJ3P	black	-0.11837	0.0637922	-0.187637	0.00313414	-0.189904	0.0027841	0.0808523	0.206327	0.269519	1.82508e-05	-0.127077	0.0464748	0.0812826	0.203915	0.749918	1.11075e-45	0.25719	4.46106e-05	0.438078	5.87514e-13	-0.0327635	0.609074	0.529049	3.82254e-19	-0.0111658	0.861675	0.520006	1.91897e-18	0.269679	1.80353e-05	0.0618356	0.334125
AL021978.1	black	-0.117549	0.0656691	-0.279854	8.33681e-06	-0.149934	0.0186245	0.102923	0.107325	0.373436	1.47132e-09	-0.0045088	0.943909	0.133505	0.03638	0.409976	2.17099e-11	0.098043	0.125126	0.293535	2.81238e-06	-0.0308351	0.630317	0.257732	4.29326e-05	-0.0589257	0.357413	0.324853	1.87636e-07	0.333482	8.41539e-08	0.0526625	0.410882
AFAP1-AS1	black	-0.116532	0.0680549	-0.157831	0.0131965	-0.150394	0.0182622	0.0817473	0.201332	0.158508	0.0128035	-0.0818245	0.200905	0.0300527	0.639024	0.315551	4.33284e-07	0.0478943	0.454583	0.204459	0.00126141	-0.0374375	0.558952	0.181472	0.00429648	0.0357119	0.577224	0.110456	0.0838257	0.0858421	0.179595	0.192435	0.00243558
IGLV1-50	black	-0.115937	0.0694827	-0.176445	0.00551784	-0.195407	0.00207722	0.0753433	0.239048	0.201268	0.00150754	-0.117286	0.0662799	0.0720523	0.260248	0.812771	3.50264e-59	0.130181	0.0413397	0.283822	6.11893e-06	-0.0632225	0.323376	0.235446	0.00019413	0.0443178	0.489002	0.139905	0.0282387	0.0784135	0.22039	0.0340244	0.595358
TNFRSF17	black	-0.11581	0.0697921	-0.269545	1.82165e-05	-0.344343	2.96016e-08	-0.05026	0.432584	0.192408	0.00243908	-0.21153	0.000841752	0.152341	0.0167945	0.891279	8.94657e-86	0.131275	0.0396488	0.414603	1.22578e-11	-0.0982136	0.124467	0.337447	5.77344e-08	-0.0146219	0.819507	0.160671	0.0116159	0.0734769	0.250918	-0.0151094	0.813597
LINC00582	black	-0.114379	0.0733405	-0.262694	3.00968e-05	-0.309356	7.44864e-07	0.0124303	0.846195	0.203228	0.00135168	-0.148759	0.0195795	0.0908756	0.155314	0.798133	1.29124e-55	0.158744	0.0126688	0.288847	4.10753e-06	-0.0679294	0.288585	0.220613	0.00049102	-0.00318442	0.960368	0.191914	0.00250393	0.191896	0.00250623	-0.0182459	0.775842
IGHJ2	black	-0.114306	0.073525	-0.244682	0.000105649	-0.212844	0.000779682	0.000474186	0.994096	0.329628	1.20761e-07	-0.153337	0.0160844	0.192118	0.00247695	0.881844	1.2616e-81	0.0169792	0.791032	0.423982	3.74523e-12	-0.0809209	0.205941	0.231012	0.000257808	0.0164801	0.797039	0.131883	0.0387335	0.0405274	0.52695	0.0092602	0.885103
ANKRD36BP2	black	-0.114237	0.0737011	-0.174183	0.00616245	-0.253281	5.86865e-05	0.0243524	0.703898	0.104081	0.103407	-0.121572	0.0568914	-0.00469243	0.941628	0.642933	4.348e-30	0.37391	1.39756e-09	0.292383	3.08883e-06	0.0299857	0.639772	0.396877	1.04464e-10	-0.0605104	0.344607	0.483966	7.54853e-16	0.290699	3.53947e-06	0.0592895	0.354447
[truncated: 4,901 more rows]

## Sheet: Table S9
Table S9 GO and KEGG analysis of the pink module
[truncated: 187 more rows]
